# Supplementary material for: Genome-wide association study of salt tolerance at the seed germination stage in rice
Source: BMC Plant Biol. 2017 May 30;17:92. doi: 10.1186/s12870-017-1044-0 (PMC5450148; doi:10.1186/s12870-017-1044-0)
Supplement: Supplementary file 2 — Rice accessions used in this study and related phenotypic data. (XLSX 141 kb) [file 12870_2017_1044_MOESM2_ESM.xlsx]

## Sheet: Table S2
Table S2. Rice accessions used in this study and related phenotypic data
ID		Name	Variety Group (Tree) in 3K RGP [13]	Group defined by 3K RGP [13]	Source	Under salt stress (60 mM NaCl)								Under control conditon (water)							Stress susceptibility index							Under preliminary salt stress (80 mM NaCl)							Under preliminary salt stress (100 mM NaCl)
						GI	VI	MGT	IR_24h (mg/g)	IR_48h(mg/g)	GR_5d (%)	GR_10d (%)		GI	VI	MGT	IR_24h (mg/g)	IR_48h(mg/g)	GR_5d (%)	GR_10d (%)	GI	VI	MGT	IR_24h	IR_48h	GR_5d	GR_10d	GI	VI	MGT	IR_24h	IR_48h	GR_5d	GR_10d	GI	VI	MGT	IR_24h	IR_48h	GR_5d	GR_10d
IRIS 313-8232	C1	IR 62266-42-6-2	Indica	between aro and 10 Jap	Philippines	0.82	3.09	4.77	578	662	73	87		0.91	4.99	4.69	525	537	67	97	0.169138	0.502821	0.116673	-6.97795	-3.97258	-0.157065	0.188154
IRIS 313-8065	C3	SAMBA::GERVEX 186-C1	Temperate japonica	group 10	Italy	0.51	1.63	4.69	873	959	47	53		0.72	3.78	5.59	512	709	20	97	0.4988	0.751116	-1.10124	-53.3608	-4.02853	-2.36775	0.827878
IRIS 313-8656	C7	BASMATI 1::IRGC 27798-1	Basmati/sadri	group 11	Pakistan	0.14	0.45	6.75	445	710	0	27		0.58	2.91	5.19	473	617	50	70	1.29737	1.11636	2.05594	2.57343	-2.63753	1.75389	1.12113
IRIS 313-8530	C8	DHANE BURWA::IRGC 10105-1	Indica	group 5	India	1.04	4.09	3.6	466	581	83	83		1.21	7.37	3.55	470	771	97	97	0.240272	0.587715	0.0963372	1.25991	4.41111	0.253139	0.263416
IRIS 313-9156	C9	DHOLA AMAN (LOWLAND AMAN)::IRGC 8341-1	Indica	group 5	Bangladesh	1.06	4.21	4	525	714	77	90		1.38	9.55	3.13	483	642	100	100	0.396562	0.738412	1.9012	-4.93678	-2.23458	0.403395	0.18251
IRIS 313-8492	C10	KUNENG::IRGC 71545-1	Indica	group 3	Malaysia	0.18	0.59	5	493	752	17	20		0.87	10.08	4.08	579	686	77	80	1.35634	1.24327	1.54234	9.38414	-1.55449	1.36667	1.36882
IRIS 313-9851	C13	GOGOWIERIE::IRGC 14791-1	Tropical japonica	group 9	Suriname	1	4.43	4.25	475	688	80	93		1.29	7.17	3.43	637	677	100	100	0.384457	0.504652	1.6352	16.0638	-0.266815	0.350778	0.127757
IRIS 313-9251	C15	JANDA LAOR::IRGC 48552-1	Indica	group 3	Indonesia	0	0	n.a.	573	622	0	0		0.8	3.6	5.31	531	834	50	97	1.71017	1.32057	n.a.	-8.95934	5.53324	1.75389	1.8251
IRIS 313-9800	C16	KAHEI::IRGC 7691-1	Tropical japonica	group 8	Japan	0.77	3.12	3.9	615	716	60	67		1.34	8.92	3.14	574	734	97	97	0.727462	0.858665	1.65553	-4.2439	0.724728	0.66901	0.564463
IRIS 313-9389	C17	KINANDANG BUSIKSIK::IRGC 74607-1	Tropical japonica	group 9	Philippines	0.9	3.85	4.23	445	471	83	87		0.97	6.13	4.19	470	516	80	90	0.123415	0.491174	0.0652978	3.77972	1.37512	-0.0657709	0.0608365
IRIS 313-9020	C18	LEUANG CHAIYAPHUM::IRGC 78266-1	Indica	group 2	Thailand	0.61	1.82	4.95	249	340	57	67		1.06	7.18	3.89	509	528	93	93	0.726017	0.985827	1.86384	30.8307	6.74589	0.678925	0.510242
IRIS 313-9209	C19	LEUANG LAI MAE PRAJAN::IRGC 71279-1	Indica	group 2	Thailand	1.07	5.08	4.13	426	558	97	100		1.07	6.67	4.13	514	583	97	100	0	0.314798	0	9.48636	1.21197	0	0
IRIS 313-9006	C20	LONG KHI KRAI::IRGC 64490-1	Indica	group 2	Thailand	1.04	4.71	4.27	731	839	93	100		1.3	9.68	3.4	505	623	100	100	0.342035	0.678019	1.75022	-26.0875	-5.67512	0.122772	0
IRIS 313-9017	C21	PING SHAN TA TSWEN KU::IRGC 1563-1	Indica	group 2	China	0.99	4.39	4.53	425	551	97	100		1.32	8.92	3.33	538	760	100	100	0.427543	0.670647	2.46484	11.4105	4.52874	0.0526167	0
IRIS 313-9969	C22	PUTTU NELLU::IRGC 55346-1	Temperate japonica	group 3	Sri Lanka	0.67	2.55	5.58	748	769	30	87		1.14	6.92	3.76	625	627	97	97	0.705071	0.833942	3.31082	-10.5592	-3.68882	1.21145	0.188154
IRIS 313-7654	C26	BOUAKE 189::C1	Indica	group 1	Ivory Coast	0.17	0.49	5.33	470	557	13	20		1.23	8.36	3.6	497	549	100	100	1.47381	1.24317	3.28697	1.2342	-0.662097	1.52588	1.46008
IRIS 313-10298	C28	3210::IRGC 116950-1	Indica	group 1	Sri Lanka	0.28	0.8	4.89	556	642	23	30		1.04	5.51	4.07	460	590	93	97	1.24974	1.12883	1.37807	-26.878	0.616435	1.32013	1.26063
IRIS 313-10257	C29	ALTAMIRA 9::IRGC 116953-1	Indica	group 1	Nicaragua	0.94	2.84	4.22	452	483	90	90		1.4	7.98	3.1	449	564	100	100	0.561914	0.850591	2.4712	-1.3439	2.5538	0.175389	0.18251
IRIS 313-8935	C31	ARC 18061::IRGC 47650-1	Indica	group 1	India	0.99	3.68	3.43	523	749	77	77		1.18	7.93	3.97	506	667	77	100	0.275367	0.707744	-0.93037	-2.41902	-1.86771	0	0.419772
IRIS 313-10340	C33	BR 4973-34-6-6::IRGC 117317-1	Indica	group 3	Bangladesh	0.13	0.43	4.75	465	617	7	13		1.27	8.33	3.47	436	574	100	100	1.53512	1.2524	2.52309	-2.74889	-0.924652	1.63112	1.58783
IRIS 313-8599	C34	BUE GA WA::IRGC 60824-1	Tropical japonica	group 8	Thailand	0.2	0.72	5.14	502	610	13	23		0.97	6.32	4.29	523	699	87	93	1.35756	1.17012	1.35523	2.2821	2.33173	1.49181	1.37373
IRIS 313-10327	C35	CAROLINO BLANCO::IRGC 117249-1	Temperate japonica	group 9	Peru	0.1	0.47	6.4	480	703	0	17		1.08	6.93	4.07	460	576	100	100	1.55182	1.23101	3.91574	-4.0317	-4.07712	1.75389	1.51483
IRIS 313-8486	C36	DAGPA MRAS::IRGC 62166-1	Tropical japonica	group 8	Bhutan	1.01	4.78	3.93	522	629	90	90		1.06	8.35	4.13	540	656	97	100	0.0806685	0.564602	-0.331232	2.23984	1.08343	0.126569	0.18251
IRIS 313-10307	C39	INIAP 6::IRGC 117002-1	Indica	group 1	Ecuador	0.02	0.06	6	509	727	0	3		1.35	11.22	3.23	466	674	100	100	1.68484	1.31351	5.86583	-5.25875	-1.05157	1.75389	1.77034
IRIS 313-10361	C41	IR 63295-AC 209-7::IRGC 117365-1	Indica	group 1	Philippines	0.04	0.13	6	514	650	0	7		0.96	4.04	4.29	400	401	90	93	1.63892	1.27807	2.72641	-14.7501	-10.4644	1.75389	1.68772
IRIS 313-10102	C43	KELIRENY::IRGC 78426-1	Indica	group 5	Madagascar	0.02	0.07	6	460	617	0	3		1.38	9.28	3	551	572	97	97	1.68539	1.31061	6.83994	9.71929	-1.23287	1.75389	1.76865
IRIS 313-8665	C44	M 7::IRGC 34281-1	Temperate japonica	group 9	United States	1.29	3.32	3.43	566	866	100	100		1.04	4.79	3.73	457	671	87	87	-0.411099	0.405268	-0.550129	-53.9021	2.66815	-0.262076	-0.272715
IRIS 313-8768	C45	MOROFIN::IRGC 56698-1	Tropical japonica	group 9	Ivory Coast	0.96	4.23	4.29	452	662	87	93		1.16	5.34	3.83	424	642	97	100	0.294857	0.2745	0.821507	-5.75958	-0.275025	0.180813	0.127757
IRIS 313-10295	C46	PDR 34-2-1-2::IRGC 117020-1	Indica	between aro and 10 Jap	Pakistan	0.06	0.16	5	687	700	7	7		1.02	5.82	4.11	374	551	90	93	1.60957	1.28426	1.48115	-52.5183	-3.8307	1.61748	1.68772
IRIS 313-10051	C47	TSIVIMBININA::IRGC 69890-1	Basmati/sadri	group 9	Madagascar	0.02	0.08	6	534	696	0	3		1.28	5.97	3.43	512	870	100	100	1.68345	1.30287	5.12497	-1.16299	3.49313	1.75389	1.77034
IRIS 313-10287	C48	UQUIHUA::IRGC 117037-1	Indica	group 1	Peru	0.8	2.58	4.42	643	663	73	80		1.03	6.15	4.43	440	622	83	100	0.381883	0.766573	-0.01544	-25.5341	-1.15333	0.211312	0.365019
IRIS 313-9745	C49	VARY MALADY::IRGC 69911-1	Japonica	group 9	Madagascar	0.68	3.06	4.73	379	677	57	73		1.01	5.63	4.07	542	739	93	93	0.558769	0.602817	1.10918	18.6924	1.46931	0.678925	0.392494
IRIS 313-9050	C50	ANGKARONG::IRGC 71493-1	Tropical japonica	group 9	Malaysia	0.89	3.56	4.16	455	531	80	83		1.05	6.12	4.23	514	868	87	100	0.260598	0.552394	-0.11319	6.97795	6.78078	0.141118	0.310266
IRIS 313-8431	C51	BOCAO::IRGC 50384-1	Tropical japonica	group 9	Philippines	1.17	6.14	3.8	431	593	100	100		1.16	7.14	3.8	423	532	100	100	-0.0147429	0.184953	0	-2.87979	-1.98629	0	0
IRIS 313-10268	C52	FONAIAP 2::IRGC 116985-1	Indica	group 1	Venezuela	0.94	3.18	4.67	387	547	93	100		1.02	5.46	4.28	479	609	87	97	0.134131	0.551446	0.623266	10.2937	1.75836	-0.120958	-0.0564463
IRIS 313-10392	C54	IR 77390-1-6-4-19-1-B::IRGC 117303-1	Indica	group 1	Philippines	0.9	3.15	4.08	365	571	83	83		1.27	8.13	3.5	438	594	100	100	0.498239	0.808908	1.13348	8.43845	0.302993	0.298161	0.310266
IRIS 313-11422	C57	13946 (GUANG QIU 15)::IRGC 50320-1	Indica	group 4	China	1.31	5.11	3.37	502	645	100	100		1.35	9.36	3.1	592	896	97	97	0.0506718	0.599617	0.595737	10.0793	4.82066	-0.054244	-0.0564463
IRIS 313-11821	C58	19::IRGC 70786-1	Indica	group 5	India	1	4.03	4.15	752	774	77	90		1.16	6.72	3.48	526	680	87	90	0.235886	0.52862	1.31688	-26.2441	-2.66815	0.201597	0
IRIS 313-10565	C59	221 B 36-1-1-1-1::IRGC 7585-1	Indica	group 2	Indonesia	1.03	3.83	4.14	496	694	90	97		1.25	9.25	3.57	488	525	97	100	0.30099	0.773781	1.09209	3.48898	-7.82102	0.126569	0.0547529
IRIS 313-11510	C63	A 69-1::IRGC 55305-1	Tropical japonica	group 1	Sri Lanka	1.02	3.39	4.11	505	629	90	93		1.26	7.8	3.5	448	590	100	100	0.325747	0.746628	1.1921	-9.62111	-1.54109	0.175389	0.127757
IRIS 313-12014	C66	ADANKARU::IRGC 79842-1	Indica	group 5	Nigeria	0.89	3.51	4.97	544	632	70	100		1.2	8.5	3.7	542	603	100	100	0.441795	0.775251	2.34776	-1.11992	-0.879178	0.526167	0
IRIS 313-11523	C67	ADIALLO::IRGC 56264-1	Tropical japonica	group 3	Senegal	1.2	4.35	3.7	512	674	100	100		1.38	8.79	3.17	1748	1820	97	100	0.223066	0.667044	1.14359	42.75	11.2957	-0.054244	0
IRIS 313-12185	C70	AE NOUA::IRGC 89308-1	Indica	group 4	Laos	1.16	4.33	3.76	502	1058	93	97		1.21	8.87	3.55	546	662	97	97	0.0706683	0.675916	0.404616	5.49778	-10.4058	0.0723254	0
IRIS 313-12057	C74	AI JIAO ZI::IRGC 82255-1	Indica	group 2	China	1.3	5.67	3.47	386	691	97	100		1.31	19.88	3.21	556	585	97	97	0.0130548	0.943927	0.554014	18.6924	-3.02993	0	-0.0564463
IRIS 313-11877	C81	AN NAN ZAO::IRGC 72576-1	Indica	group 4	China	0.03	0.09	5	543	609	3	3		1.19	10.94	3.8	477	770	97	100	1.66706	1.3097	2.15998	-8.81935	3.94678	1.69965	1.77034
IRIS 313-11493	C82	AR 133::IRGC 53942-1	Tropical japonica	group 2	India	0.17	0.48	3.5	525	800	13	13		1.25	7.01	3.41	667	746	97	97	1.47759	1.23014	0.180526	12.6367	-1.20788	1.51883	1.5805
IRIS 313-10861	C90	ARC 11276::IRGC 21278-1	Aus/boro	group 6	India	0.02	0.09	6	439	445	0	3		0.74	4.04	5.43	484	586	50	93	1.66395	1.29115	0.718005	6.17098	4.00683	1.75389	1.76622
IRIS 313-10864	C92	ARC 11338::IRGC 21329-1	Basmati/sadri	between aro and 10 Jap	India	0.07	0.28	4	413	558	7	7		0.9	5.31	3.96	474	574	80	80	1.57716	1.25093	0.0690903	8.81935	0.616435	1.60042	1.6654
IRIS 313-11295	C93	ARC 11397::IRGC 42664-1	Intermediate type	group 6	India	0.14	0.68	6.88	434	632	3	27		0.74	4.5	4.41	446	705	70	73	1.38663	1.12101	3.83099	1.37444	2.01427	1.67872	1.15006
IRIS 313-10869	C94	ARC 11751::IRGC 21614-1	Aus/boro	group 6	India	0	0	n.a.	487	515	0	0		0.89	4.88	4.71	413	473	80	93	1.71017	1.32057	n.a.	-16.2252	-0.372429	1.75389	1.8251
IRIS 313-10873	C96	ARC 11822::IRGC 21677-1	Aus/boro	group 6	India	1.09	5.09	3.93	694	757	97	97		1.03	7.56	4.3	508	675	100	100	-0.0996217	0.431455	-0.588553	-22.5301	-2.13452	0.0526167	0.0547529
IRIS 313-10875	C97	ARC 12021::IRGC 21837-1	Aus/boro	group 6	India	0.08	0.4	5	532	700	10	10		1.16	7.66	4	415	623	87	100	1.59223	1.25161	1.70998	-19.1752	-2.27005	1.55229	1.64259
IRIS 313-10877	C99	ARC 12079::IRGC 21888-1	Aus/boro	group 6	India	0.01	0.03	9	377	445	0	3		0.38	2.1	6.37	418	476	7	63	1.66517	1.3017	2.82403	4.42504	1.11729	1.75389	1.73819
IRIS 313-10878	C100	ARC 12101::IRGC 21907-1	Aus/boro	group 6	India	0	0	n.a.	558	600	0	0		0.66	3.41	5.93	448	618	50	93	1.71017	1.32057	n.a.	-15.1189	0	1.75389	1.8251
IRIS 313-10879	C101	ARC 12124::IRGC 21929-1	Aus/boro	group 6	India	0	0	n.a.	420	653	0	0		0.76	4.21	5.38	1992	2656	63	97	1.71017	1.32057	n.a.	48.0781	13.4411	1.75389	1.8251
IRIS 313-10882	C102	ARC 12433::IRGC 22064-1	Aus/boro	group 6	India	0.08	0.36	5.33	471	512	3	10		0.72	4.08	5.56	384	500	53	90	1.52015	1.20405	-0.282947	-20.1585	0.715064	1.65461	1.62231
IRIS 313-10887	C103	ARC 12690::IRGC 22257-1	Indica	group 4	India	0.05	0.18	3	565	773	3	3		0.89	6.73	4.93	513	719	77	100	1.6141	1.28525	-2.6777	-4.65197	-1.5107	1.68556	1.77034
IRIS 313-10891	C104	ARC 12867::IRGC 22401-1	Aus/boro	group 6	India	0.49	1.95	6.05	492	680	40	73		0.84	4.83	5	374	863	77	97	0.712572	0.787419	1.43639	-46.1524	7.6027	0.842778	0.45157
IRIS 313-11298	C108	ARC 13544::IRGC 42743-1	Aus/boro	group 6	India	0.12	0.49	5	482	642	10	13		1	7.15	4.4	508	557	97	100	1.50495	1.23007	0.932719	2.37159	-2.92526	1.57308	1.58783
IRIS 313-11274	C111	ARC 14901::IRGC 41811-1	Aus/boro	group 6	India	0	0	n.a.	550	804	0	0		0.92	5.58	4.35	481	762	70	87	1.71017	1.32057	n.a.	-7.55945	-0.928655	1.75389	1.8251
IRIS 313-11490	C116	ARC 15480::IRGC 53799-1	Indica	group 3	India	0.39	1.24	5.36	627	760	33	47		1.39	8.43	3.17	651	672	97	100	1.23034	1.12632	4.72538	1.86079	-2.13452	1.15721	0.967301
IRIS 313-10664	C118	ARC 6052::IRGC 12196-1	Indica	group 5	India	0.11	0.41	5.25	587	922	7	13		1.3	7.56	3.31	728	745	87	97	1.56547	1.24895	4.00891	-14.7103	3.22772	1.61277	1.5805
IRIS 313-11290	C120	ARC 6579::IRGC 42510-1	Intermediate type	between aus and aro	India	0.35	1.18	5	435	593	33	40		1.09	7.22	4.13	522	620	90	100	1.16103	1.10474	1.44086	9.30393	0.864997	1.1108	1.09506
IRIS 313-10849	C121	ARC 7001::IRGC 20436-1	Aus/boro	group 6	India	0	0	n.a.	399	413	0	0		1.11	6.83	3.86	270	538	97	97	1.71017	1.32057	n.a.	-25.9181	3.71024	1.75389	1.8251
IRIS 313-11255	C122	ARC 7056::IRGC 40914-1	Indica	group 5	India	0.1	0.33	3	703	709	7	7		1.14	6.67	3.79	455	647	93	97	1.56016	1.25523	-1.42574	-31.5525	-1.67593	1.62188	1.69339
IRIS 313-10667	C123	ARC 7236::IRGC 12335-1	Indica	group 5	India	0.72	2.7	4.96	530	578	80	83		1.07	7.2	4.1	470	611	100	100	0.559402	0.825355	1.43472	-9.007	0.879178	0.350778	0.310266
IRIS 313-10852	C124	ARC 7336::IRGC 20606-1	Aus/boro	group 6	India	0.51	2.13	4.82	522	610	50	57		1.08	6.85	4.07	466	707	97	100	0.902591	0.909938	1.26043	-18.4056	4.34146	0.849823	0.784791
IRIS 313-12148	C127	ARN'-SAR THNGORN'::IRGC 87205-1	Indica	group 2	Cambodia	0.79	2.62	5.3	557	637	77	100		1.12	7.64	4.03	502	705	90	100	0.50389	0.867703	2.15551	-5.92898	2.01427	0.25334	0
IRIS 313-11812	C129	ASFALA::IRGC 70650-1	Indica	group 2	Kenya	1.14	5.23	3.9	534	707	93	100		1.4	9.29	3.1	515	584	100	100	0.317604	0.577126	1.76515	6.15006	-7.01044	0.122772	0
IRIS 313-12142	C131	ATT CHHMOUS::IRGC 87030-1	Indica	group 2	Cambodia	1.09	3.64	4.07	490	628	100	100		0.98	6.36	4.57	479	782	77	100	-0.191958	0.564771	-0.748352	-1.25991	3.43781	-0.523889	0
IRIS 313-11048	C132	AUS 171::IRGC 29004-1	Aus/boro	group 6	Bangladesh	0.43	1.96	4.71	551	657	33	47		0.57	3.15	4.67	477	591	50	60	0.420042	0.498881	0.0585862	-8.81935	-1.81796	0.596323	0.395437
IRIS 313-11050	C134	AUS 233::IRGC 29036-1	Aus/boro	group 6	Bangladesh	0.84	4.46	4.36	458	653	80	83		0.99	7.23	4	536	828	90	90	0.259117	0.505944	0.615595	10.0793	3.87686	0.194877	0.141952
IRIS 313-11052	C136	AUS 278::IRGC 29068-1	Aus/boro	group 6	Bangladesh	0.98	4.59	4.11	472	517	87	90		0.54	2.97	6.27	424	546	33	87	-1.39347	-0.720309	-2.35634	-7.03204	1.30012	-2.87	-0.0629343
IRIS 313-11053	C137	AUS 282::IRGC 29072-1	Aus/boro	group 6	Bangladesh	0.39	1.52	5.21	423	482	30	47		0.82	4.6	4.89	422	486	80	93	0.896798	0.884206	0.447603	-1.43989	-0.372429	1.09618	0.902735
IRIS 313-11057	C141	AUS 308::IRGC 29096-1	Aus/boro	group 6	Bangladesh	0.37	1.24	5.43	478	623	37	47		0.77	4.63	4.67	474	695	67	80	0.888401	0.966895	1.11314	0	1.78766	0.785324	0.752852
IRIS 313-11058	C142	AUS 329::IRGC 29116-1	Aus/boro	group 6	Bangladesh	0.18	0.48	5.43	569	666	10	23		0.98	5.64	4.21	401	453	87	93	1.39606	1.20818	1.98212	-24.1902	-8.73968	1.55229	1.37373
IRIS 313-11059	C143	AUS 344::IRGC 29131-1	Aus/boro	group 6	Bangladesh	0.79	3.25	4.3	457	558	77	77		0.97	5.4	4.07	453	484	90	90	0.317352	0.525781	0.386532	3.77972	-3.97258	0.25334	0.263625
IRIS 313-11061	C144	AUS 449::IRGC 29230-1	Aus/boro	group 6	Bangladesh	0.7	3.5	4.2	470	532	67	67		0.7	4.22	5	473	663	60	80	0	0.22531	-1.09439	0	3.4686	-0.20462	0.296578
IRIS 313-11348	C145	AUS PADDY (RED)::IRGC 44978-1	Aus/boro	group 6	India	0.45	1.76	4.23	398	683	43	43		1.17	8.17	3.8	460	613	97	100	1.05241	1.03609	0.773993	8.06341	-2.34447	0.976392	1.0403
IRIS 313-11108	C146	B 12::IRGC 31293-1	Indica	group 3	Liberia	0.08	0.25	3.5	596	599	7	7		1.14	5.68	3.83	429	554	97	97	1.59016	1.26244	-0.589342	-24.4782	-1.30012	1.62732	1.69339
IRIS 313-11160	C147	B 38::IRGC 34409-1	Indica	group 3	Liberia	0.62	1.86	4.8	530	572	53	67		1.21	8.56	3.67	488	549	100	100	0.833886	1.03362	2.10603	-3.35975	-1.86215	0.824328	0.602282
IRIS 313-11656	C148	B 3913 B 16-20 ST 28::IRGC 63099-1	Indica	group 3	Indonesia	0.52	1.57	4.5	443	564	50	53		0.92	4.4	4.61	578	580	83	93	0.743553	0.849365	-0.163209	13.7927	0.90898	0.69733	0.784987
IRIS 313-10539	C150	BADAL 76::IRGC 6586-1	Indica	group 5	Bangladesh	0.66	2.71	5.44	569	590	50	83		1.09	8.61	3.93	498	674	97	97	0.674655	0.904918	2.62807	-9.87356	2.36602	0.849823	0.263416
IRIS 313-11572	C151	BAI MI TIE QIU::IRGC 59414-1	Indica	group 2	China	1.22	4.43	3.55	554	765	97	97		1.36	9.57	3.07	307	529	97	97	0.176047	0.70927	1.06944	-3.48898	-26.5266	0	0
IRIS 313-11852	C152	BAI MI ZAI 7::IRGC 71940-1	Indica	group 4	China	0.07	0.25	6	464	674	7	10		1.23	9.98	3.6	441	503	100	100	1.61285	1.28749	4.55996	-1.3439	-5.60835	1.63112	1.64259
IRIS 313-10996	C154	BAKASI::IRGC 27074-1	Indica	NA	Indonesia	0.44	1.51	4.69	601	755	30	43		1.41	9.92	3.07	462	710	100	100	1.1765	1.11955	3.60935	-18.4056	-1.00713	1.22772	1.0403
IRIS 313-10762	C157	BANDI::IRGC 17214-1	Indica	group 3	Indonesia	0.88	3.16	4.04	567	960	60	77		1.4	11.32	3.1	503	695	100	100	0.635207	0.951928	2.07405	-5.92898	-6.9952	0.701556	0.419772
IRIS 313-11021	C160	BARA PASHAWARI 390::IRGC 27779-1	Basmati/sadri	group 11	Pakistan	0.25	0.94	5.91	496	784	17	37		1.04	6.57	4.23	521	772	100	100	1.29907	1.13163	2.71657	2.32598	-0.229187	1.45573	1.14981
IRIS 313-11997	C163	BARUM::IRGC 79108-1	Indica	group 2	Cambodia	0.15	0.46	6	435	499	0	23		1.34	9.96	3.14	419	798	97	97	1.51874	1.25958	6.23001	-2.87979	6.78859	1.75389	1.39234
IRIS 313-12271	C165	BATIBATIKAN::IRGC 96098-1	Tropical japonica	group 9	Philippines	0.29	1.22	5	454	569	20	33		1.08	6.25	4.1	533	567	97	100	1.25096	1.06279	1.50145	10.7992	-0.993145	1.39226	1.22281
IRIS 313-11563	C174	BIJULI BATI::IRGC 58917-1	Basmati/sadri	group 5	Nepal	0.02	0.07	6	434	621	0	3		1.34	8.82	3.27	480	633	100	100	1.68465	1.31009	5.71041	5.03963	0.279322	1.75389	1.77034
IRIS 313-11491	C176	BIR BAHADUR::IRGC 53889-1	Aus/boro	group 5	India	1.02	3.6	3.5	508	593	77	80		1.17	7.04	3.61	457	872	80	93	0.219253	0.645277	-0.208419	-5.25875	5.75339	0.0657709	0.255121
IRIS 313-11515	C177	BKN BR 1031-78-5-4::IRGC 55927-1	Indica	group 2	NA	0.77	2.8	5	437	557	67	83		0.86	5.27	5	445	580	67	97	0.178972	0.618938	0	0	0.616435	0	0.263416
IRIS 313-11606	C178	BOKDEL::IRGC 61085-1	Basmati/sadri	group 5	India	0.12	0.43	5	472	603	10	13		1.13	7.66	3.71	455	693	90	93	1.52856	1.24644	2.37831	-2.62937	2.5538	1.55901	1.56997
IRIS 313-11326	C182	BR 51-115-4::IRGC 43999-1	Indica	group 2	Bangladesh	0	0	n.a.	511	716	0	0		0.98	5.41	4.67	522	635	53	100	1.71017	1.32057	n.a.	1.14105	-1.95525	1.75389	1.8251
IRIS 313-11070	C184	TUPA::IRGC 29432-1	Basmati/sadri	group 11	Bangladesh	1.07	3.96	4.04	470	645	77	93		1.03	5.62	4.04	462	624	83	93	-0.0664145	0.390061	0	-1.28671	-0.567512	0.126787	0
IRIS 313-11423	C188	C 1016-1::IRGC 50368-1	Indica	group 1	Philippines	0.04	0.13	6	468	644	0	7		0.71	3.84	5.76	392	579	30	97	1.61382	1.27586	0.284997	-10.5832	-2.19537	1.75389	1.69339
IRIS 313-11431	C189	C 166-135::IRGC 50633-1	Indica	group 1	Philippines	0.57	2.02	4.25	547	610	47	53		1.04	5.4	3.93	483	717	93	93	0.772867	0.826577	0.556942	-6.17098	2.76962	0.867515	0.784987
IRIS 313-11379	C190	CADIDIT (GLUT)::IRGC 47161-1	Tropical japonica	group 9	Philippines	0.11	0.44	5	693	731	13	13		0.41	1.89	6.11	634	745	40	60	1.25135	1.01313	-1.24261	-5.66958	0.47671	1.18388	1.42966
IRIS 313-11437	C191	CAMPECHE A 79::IRGC 51102-1	Temperate japonica	group 1	Mexico	0.35	1.23	4.82	505	785	30	37		0.91	5.71	4.57	519	649	73	93	1.05241	1.0361	0.374176	12.2841	-9.28209	1.03311	1.09898
IRIS 313-11788	C192	CANLUBANG::IRGC 69816-1	Indica	group 7	Philippines	0.05	0.14	3	644	865	3	3		1.13	7.12	3.93	485	770	100	100	1.6345	1.2946	-1.61861	-21.4184	-2.06269	1.70127	1.77034
IRIS 313-10997	C195	CEMPO MANGGAR::IRGC 27107-1	Indica	group 3	Indonesia	0.82	3.1	4.22	497	757	70	77		1.29	11.21	3.14	517	710	93	93	0.623086	0.955379	2.35259	2.37159	-1.00713	0.433758	0.313995
IRIS 313-11902	C196	CEMPO TURI::IRGC 73667-1	Indica	group 3	Indonesia	0.18	0.55	6.7	663	665	3	33		1.07	6.99	4.17	413	573	100	100	1.42248	1.21666	4.14989	-35.9974	-2.77396	1.70127	1.22281
IRIS 313-11714	C200	CHAMPION::IRGC 66327-1	Indica	group 1	Guyana	0.27	0.95	4.78	687	757	27	30		1.03	5.67	4.33	494	686	100	100	1.26188	1.09931	0.710848	-24.6839	-1.84024	1.28034	1.27757
IRIS 313-11594	C203	CHAN THANH HOA::IRGC 60647-1	Aus/boro	group 2	Vietnam	0.22	0.65	4	538	546	20	20		1.19	6.27	3.83	455	774	97	100	1.39401	1.18367	0.3036	-10.7512	5.27131	1.39226	1.46008
IRIS 313-12330	C206	CHAO PEE::IRGC 106767-1	Tropical japonica	group 8	Laos	0.47	1.66	5.85	700	744	30	67		0.92	5.03	4.37	500	616	83	90	0.836498	0.884754	2.3165	-30.8549	-2.30666	1.11995	0.466413
IRIS 313-10652	C207	CHAO PEUAK DENG::IRGC 11602-1	Indica	group 2	Laos	1.42	6.75	3.03	213	716	100	100		1.13	9.16	3.9	490	658	100	100	-0.438894	0.347442	-1.52583	34.5575	-1.35429	0	0
IRIS 313-11692	C210	CHIAYI WU-K'O::IRGC 64974-1	Indica	group 4	Taiwan	1.17	3.83	3.68	458	629	87	93		1.41	11.14	3.07	444	558	100	100	0.291093	0.866548	1.35908	-1.3439	-2.23458	0.228006	0.127757
IRIS 313-11693	C214	CHING CH'UNG::IRGC 65002-1	Indica	group 2	Taiwan	1.18	3.58	3.27	518	678	80	87		1.42	11.88	3.03	545	598	100	100	0.289043	0.922619	0.541777	2.23984	-2.42395	0.350778	0.237262
IRIS 313-11702	C219	CN 1067::IRGC 65680-1	Indica	group 7	United States	0.35	0.94	5.17	582	660	13	40		1.28	5.32	3.18	476	606	93	93	1.24255	1.08723	4.28034	-12.5991	-1.78766	1.50872	1.04011
IRIS 313-11664	C221	CUN GU NUO::IRGC 63576-1	Indica	group 4	China	1.16	3.77	3.35	708	835	83	87		1.4	9.71	3.1	597	847	100	100	0.293172	0.807845	0.551608	-11.2751	0.420626	0.298161	0.237262
IRIS 313-12078	C230	DAU NGHA THAI BINH::IRGC 82891-1	Indica	group 2	Vietnam	0.25	0.57	5.8	565	590	10	33		1.31	8.45	3.4	496	630	93	100	1.3838	1.23149	4.82819	-9.87356	0.851267	1.5653	1.22281
IRIS 313-11719	C233	DAWK PUT::IRGC 66699-1	Indica	group 2	Thailand	1.28	5.51	3.43	787	831	100	100		1.02	6.41	4.33	482	778	100	100	-0.435926	0.185415	-1.4217	-41.9626	-0.464328	0	0
IRIS 313-11957	C234	DAW LUEY 4-3::IRGC 76929-1	Indica	group 4	Thailand	0.4	1.28	5.36	490	693	17	47		1.07	6.46	4.03	490	653	93	97	1.07086	1.05891	2.25735	0	-1.37512	1.43329	0.940771
IRIS 313-11700	C235	DAW NOK KAEN::IRGC 65548-1	Indica	group 2	Thailand	0.94	3.51	4.46	645	849	83	93		0.91	6.93	4.8	487	808	80	100	-0.0563793	0.651709	-0.484496	-18.5129	-0.662097	-0.0657709	0.127757
IRIS 313-11177	C238	DELI POCONG::IRGC 35265-1	Indica	group 2	Indonesia	0.1	0.33	4.33	505	520	10	10		1.15	8.8	3.9	388	647	97	100	1.56146	1.27105	0.754147	-20.689	3.85035	1.57308	1.64259
IRIS 313-11824	C242	DHANIYA PHOOL::IRGC 70811-1	Basmati/sadri	group 5	India	0.87	4.01	4.32	500	701	73	83		1.36	8.32	3.23	529	890	100	100	0.616165	0.684092	2.30821	4.56419	3.45344	0.47355	0.310266
IRIS 313-11154	C243	DHARIAL::IRGC 34034-1	Aus/boro	group 6	Bangladesh	0.42	1.97	5.56	582	609	30	53		1.04	6.78	3.89	470	690	83	90	1.01953	0.936863	2.93643	-13.859	2.10313	1.11995	0.750317
IRIS 313-11723	C245	DISSIGBE::IRGC 66916-1	Indica	group 5	Guinea	1.15	4.78	3.97	443	531	93	100		1.11	9.2	3.9	455	573	93	97	-0.0616278	0.634447	0.122768	1.3439	1.23287	0	-0.0564463
IRIS 313-12325	C246	DISSI::IRGC 101346-1	Indica	group 5	Cameroon	1.02	4.36	3.81	416	549	80	87		0.95	5.72	4.32	575	584	93	93	-0.126013	0.313981	-0.807493	16.6829	0.924652	0.245167	0.117748
IRIS 313-10594	C247	DJ 29::IRGC 8505-1	Aus/boro	group 6	Bangladesh	0.06	0.26	4.5	404	614	7	7		0.75	3.57	5.3	439	499	63	90	1.57336	1.22439	-1.03244	4.21923	-4.37795	1.55901	1.68314
IRIS 313-10593	C248	DJ 47::IRGC 8497-1	Aus/boro	group 6	Bangladesh	0.71	3.17	4.96	416	533	73	80		0.78	5.85	4.88	551	553	70	83	0.153477	0.604978	0.11213	14.2942	0.650059	-0.0751667	0.0659673
IRIS 313-10595	C251	DL 5::IRGC 8593-1	Aus/boro	group 6	Bangladesh	0.12	0.42	5.8	441	510	7	17		0.71	4.24	4.59	451	526	70	73	1.42113	1.18976	1.80312	0	0.687562	1.5785	1.40007
IRIS 313-12015	C253	DOGON IRI::IRGC 79882-1	Indica	group 5	Nigeria	0.97	3.65	4.38	418	508	93	97		0.68	3.68	5	487	563	53	77	-0.729338	0.0107655	-0.848153	7.55945	1.88175	-1.32369	-0.474051
IRIS 313-12337	C255	DOK HIEN NOI::IRGC 107021-1	Tropical japonica	group 8	Laos	0.79	4.2	5.24	516	849	67	97		0.93	6.22	4.55	500	878	80	97	0.257445	0.428866	1.03727	-2.41902	0.616435	0.285007	0
IRIS 313-10544	C257	DONGREM::IRGC 6688-1	Indica	group 5	India	0.56	2.47	4.53	481	597	50	57		1.36	8.44	3.07	514	730	97	97	1.00598	0.934098	3.25287	2.37159	3.42839	0.849823	0.752617
IRIS 313-12193	C258	DO NOUAN::IRGC 89648-1	Indica	group 2	Laos	0.65	2.33	5.42	560	696	37	80		1.1	7.07	4.27	581	798	73	100	0.699616	0.885359	1.84214	2.08536	2.23458	0.864932	0.365019
IRIS 313-11411	C259	DONRADAO::IRGC 49604-1	Indica	group 5	Brazil	1.02	4.05	3.85	539	672	80	87		0.89	5.62	4.79	478	494	47	93	-0.249801	0.368913	-1.34228	-7.55945	-6.43558	-1.23145	0.117748
IRIS 313-11167	C260	DUBRAJ::IRGC 34904-1	Indica	group 5	India	0.46	1.96	4.5	436	649	33	47		1.29	8.81	3.47	440	626	93	100	1.10034	1.02677	2.0303	0	-0.864997	1.13154	0.967301
IRIS 313-10980	C261	DUDHSAR::IRGC 26458-1	Indica	group 4	Bangladesh	0.12	0.48	4	588	729	7	10		1.25	9.63	3.53	430	585	100	100	1.546	1.25474	0.9107	-24.4782	-3.93891	1.63112	1.64259
IRIS 313-11796	C262	DU GEN CHUAN::IRGC 70083-1	Tropical japonica	group 4	China	1.31	5.77	3.28	531	804	93	97		1.24	8.8	3.39	456	651	90	93	-0.096542	0.454695	-0.221945	-9.2028	-4.4004	-0.058463	-0.0784987
IRIS 313-10605	C265	DV 86::IRGC 8840-1	Aus/boro	group 6	Bangladesh	0.18	0.66	5.57	448	714	13	23		1.23	7.23	3.48	429	519	97	97	1.4599	1.20002	4.10789	-2.81282	-6.87562	1.51883	1.39234
IRIS 313-11747	C267	E 4197::IRGC 68004-1	Temperate japonica	group 4	China	1.08	4.46	3.54	568	784	87	87		1.03	6.34	3.42	642	902	80	80	-0.0830181	0.391588	0.239998	7.55945	2.38355	-0.153465	-0.159696
IRIS 313-12221	C268	EA LOUY::IRGC 91220-1	Indica	group 2	Laos	0.09	0.35	5.75	666	817	3	13		1.15	8.31	3.76	629	833	93	97	1.57633	1.26495	3.62007	-2.87979	0.425634	1.69731	1.5805
IRIS 313-12259	C269	EA NOUAN::IRGC 95147-1	Indica	group 2	Laos	1.28	4.93	3.43	549	741	100	100		1.23	9.55	3.6	451	871	100	100	-0.0695192	0.63885	-0.322997	-13.439	2.64086	0	0
IRIS 313-12194	C270	EA POUAK::IRGC 89748-1	Indica	group 2	Laos	0.3	0.94	6.14	606	710	13	47		1.2	8.33	3.7	560	640	100	100	1.28263	1.17155	4.51066	-3.18292	-1.98629	1.52588	0.967301
IRIS 313-11678	C275	E PLUAK::IRGC 64297-1	Indica	group 2	Thailand	0.91	3.68	4.8	501	590	80	100		0.94	6.32	4.43	504	923	90	93	0.05458	0.551629	0.571282	0	6.41226	0.194877	-0.137373
IRIS 313-11912	C276	ESCONDE CACHO::IRGC 74305-1	Indica	group 3	Brazil	0.16	0.58	6.38	384	483	3	27		1.06	6.7	4.1	412	445	87	97	1.45203	1.20625	3.80367	4.42504	-1.62515	1.69341	1.31708
IRIS 313-12017	C277	EX SANDEMA::IRGC 79964-1	Indica	group 2	Ghana	0.03	0.08	7.5	478	620	0	7		0.66	4.01	5.5	456	497	23	87	1.63244	1.29422	2.48725	-2.6878	-4.74277	1.75389	1.67825
IRIS 313-11798	C278	E ZI 100::IRGC 70192-1	Indica	group 2	China	0.26	0.86	4.63	550	625	17	27		1.22	8.07	3.67	500	718	100	100	1.34571	1.17984	1.78919	-13.0437	4.02853	1.45573	1.33232
IRIS 313-11434	C282	FORTUNA BLANCO (SAN MARCOS)::IRGC 50764-1	Tropical japonica	group 9	Colombia	0.16	0.56	4.6	437	493	17	17		1.03	4.86	4.1	474	659	97	97	1.44451	1.1684	0.834139	6.29954	4.60458	1.44651	1.50523
IRIS 313-11721	C284	GAEW DAENG::IRGC 66707-1	Indica	group 2	Thailand	0.03	0.09	5	570	736	3	3		1.12	6.09	3.5	723	792	80	87	1.66436	1.30105	2.9314	13.439	1.34075	1.68812	1.76216
IRIS 313-10769	C285	GAJA BARU::IRGC 17586-1	Indica	group 2	Indonesia	0.04	0.13	6.5	433	516	3	7		1.13	6.51	3.79	440	490	97	97	1.64964	1.2942	4.89083	2.6878	-0.729658	1.69965	1.69339
IRIS 313-12033	C286	GAO JIAO HONG::IRGC 80920-1	Indica	group 4	China	0.12	0.44	4.75	555	665	10	13		1.42	10.29	3.03	610	674	100	100	1.56565	1.2641	3.88274	4.0317	0.262891	1.5785	1.58783
IRIS 313-11679	C289	GASET BOW::IRGC 64316-1	Indica	group 2	Thailand	0.06	0.21	7.25	401	580	3	13		1.04	7.69	3.81	548	602	90	90	1.61151	1.28451	6.17569	20.8195	-0.650059	1.69543	1.56147
IRIS 313-11570	C291	GENG 77-4::IRGC 59321-1	Temperate japonica	group 1	China	1.2	3.34	3.37	541	705	87	90		1.27	5.59	3.34	615	674	97	97	0.0942615	0.531534	0.0614366	7.8033	-0.525783	0.180813	0.131708
IRIS 313-11920	C293	GI TAH::IRGC 74883-1	Indica	group 5	Thailand	0.67	2.51	4.55	497	609	53	67		1.29	10.41	3.47	510	737	93	100	0.821943	1.00216	2.12886	1.20951	3.14049	0.754361	0.602282
IRIS 313-10772	C295	GOJOT::IRGC 17669-1	Indica	group 3	Indonesia	0.09	0.29	5.75	433	750	3	13		1.3	10.18	3.43	489	705	100	100	1.59178	1.28295	4.62643	5.03963	-1.25892	1.70127	1.58783
IRIS 313-11712	C296	GORA DHAN 2::IRGC 66269-1	Indica	group 6	India	0.02	0.06	7	585	798	0	3		0.71	4.02	4.83	502	713	50	77	1.662	1.30086	3.07302	-35.0758	3.27318	1.75389	1.75399
IRIS 313-11557	C297	GORIA::IRGC 58736-1	Indica	group 6	Bangladesh	0.88	4.18	4.32	488	800	67	83		0.75	4.74	5.55	466	529	37	97	-0.29643	0.156016	-1.51588	-3.94406	-9.44425	-1.42207	0.263416
IRIS 313-11726	C298	GUANG QING 334::IRGC 67132-1	Indica	group 2	China	0.11	0.34	5	617	877	10	13		1.13	5.97	3.93	523	832	90	97	1.5437	1.24536	1.86227	-11.6299	-0.861523	1.55901	1.5805
IRIS 313-11860	C299	GUA PAI GU::IRGC 72078-1	Indica	group 4	China	0.03	0.07	5	705	917	3	3		1.29	11.44	3.43	407	816	100	100	1.6704	1.31249	3.13082	-77.1063	2.39808	1.70127	1.77034
IRIS 313-11120	C301	GURULEY::IRGC 32441-1	Indica	group 5	Bhutan	0.11	0.33	4.33	586	796	7	10		0.64	2.59	5.05	532	614	57	70	1.41624	1.15231	-0.975199	-6.84629	-5.56813	1.5385	1.56437
IRIS 313-10503	C302	HA GOO::IRGC 4577-1	Indica	group 4	China	0.12	0.4	5.25	469	675	10	13		1.09	9.07	4.1	450	552	100	100	1.5219	1.26233	1.91852	-2.74889	-4.22538	1.5785	1.58783
IRIS 313-10721	C305	HALSUDU HEENATI::IRGC 15599-1	Indica	group 5	Sri Lanka	0.71	2.83	4.43	374	638	57	70		0.98	7.86	4.41	378	652	87	97	0.47117	0.845096	0.0310201	0	0.275025	0.60479	0.508016
IRIS 313-10774	C306	HEGAR MANAH::IRGC 17733-1	Indica	group 2	Indonesia	0.07	0.26	7.4	629	699	0	17		1.23	8.3	3.36	452	712	93	93	1.61285	1.2792	8.22421	-22.3497	0.503567	1.75389	1.49148
IRIS 313-11862	C308	HENG YE ZAO::IRGC 72092-1	Indica	group 4	China	0.26	0.8	4.14	440	899	23	23		1.27	9.7	3.41	510	603	90	97	1.36006	1.21165	1.46427	9.30393	-8.49872	1.30567	1.39234
IRIS 313-11741	C309	HERATH BANDA::IRGC 67630-1	Aus/boro	group 5	Sri Lanka	0.39	1.33	4.67	413	513	33	40		1.34	9.66	3.27	468	500	100	100	1.21244	1.13875	2.92841	7.72029	-1.09449	1.17511	1.09506
IRIS 313-12128	C310	HMA GNENG::IRGC 85751-1	Indica	group 2	Laos	1	4.04	4.24	434	602	97	97		0.93	5.81	4.43	504	517	83	93	-0.128723	0.402307	-0.293361	9.30393	-3.50522	-0.295837	-0.0784987
IRIS 313-11541	C311	HOE PHAR THAE::IRGC 57907-1	Intermediate type	group 4	Myanmar	0.75	3.15	4.88	629	862	53	80		1.32	7.54	3.21	671	904	97	97	0.738484	0.768871	3.55847	3.61048	0.982231	0.795579	0.319862
IRIS 313-11607	C312	HOLDIGANTHI::IRGC 61105-1	Indica	group 5	India	0.97	3.56	4.29	539	697	83	93		1.12	6.93	3.75	416	608	90	93	0.229041	0.642181	0.984951	-19.1752	-2.97944	0.136414	0
IRIS 313-11909	C314	HONG MI JIU GONG JI::IRGC 74031-1	Indica	group 4	China	1.19	4.96	3.66	583	732	90	97		1.38	10.05	3.13	465	549	100	100	0.235459	0.668825	1.1582	-15.7762	-6.28992	0.175389	0.0547529
IRIS 313-11575	C315	HONG PI NUO::IRGC 59638-1	Indica	group 7	China	0.66	2.69	4.95	680	1069	50	73		1.41	9.41	3.07	611	881	100	100	0.909666	0.943062	4.18863	-5.94842	-3.61549	0.876945	0.492776
IRIS 313-11727	C316	HONG YANG ZAO 3::IRGC 67177-1	Indica	group 4	China	1.24	4.2	3.45	531	744	97	97		1.32	8.09	3.33	569	870	100	100	0.103647	0.634982	0.246484	3.18292	2.46574	0.0526167	0.0547529
IRIS 313-11980	C319	HSINCHU AI CHIO CHIENG::IRGC 78182-1	Indica	group 4	Taiwan	0.29	0.82	4.56	587	668	20	30		1.24	6.05	3.15	714	936	90	90	1.31021	1.14158	3.06169	11.073	4.99776	1.36414	1.21673
IRIS 313-11695	C320	HSIN-T'AO YUAN CHING YU::IRGC 65074-1	Basmati/sadri	group 2	Taiwan	0.04	0.14	6.5	636	644	3	7		0.6	3.92	6.46	468	614	37	93	1.59616	1.2734	0.0423526	-23.1609	-0.288332	1.61168	1.68772
IRIS 313-11865	C321	HUO QING::IRGC 72148-1	Indica	group 4	China	0.41	1.18	4.09	605	854	33	37		1.1	6.94	3.32	612	753	83	83	1.07274	1.09603	1.58637	1.95082	-2.11697	1.05656	1.0115
IRIS 313-10966	C322	HURANG ARISO LUTA::IRGC 26055-1	Indica	group 2	Brazil	0.11	0.43	4	534	796	10	10		1.08	7.55	4.13	444	673	90	100	1.53599	1.24536	-0.215301	-12.37	-3.20178	1.55901	1.64259
IRIS 313-11943	C323	I 41::IRGC 75927-1	Indica	group 4	Nepal	0.38	1.41	4	452	769	33	33		1.29	10.44	3.47	490	996	93	100	1.2064	1.14221	1.04472	4.93678	4.11162	1.13154	1.22281
IRIS 313-12127	C328	INPONG::IRGC 85524-1	Indica	group 2	Laos	0.7	2.7	5.12	622	682	57	83		1.23	7.4	3.67	495	647	97	100	0.736904	0.838739	2.70243	-17.2787	-1.11729	0.723254	0.310266
IRIS 313-11987	C330	IR 10120-7-2-1-4::IRGC 78628-1	Indica	group 1	Philippines	0.22	0.61	4.71	448	572	13	23		1.24	5.08	3.57	623	678	100	100	1.40675	1.162	2.18418	16.582	2.66815	1.52588	1.40532
IRIS 313-11887	C331	IR 19058-107-1::IRGC 72997-1	Indica	group 1	Philippines	0.29	0.94	3.71	401	648	20	23		1.38	10.07	3	555	722	97	97	1.35079	1.1973	1.61879	15.3938	1.95908	1.39226	1.39234
IRIS 313-11979	C332	IR 19661-364-1-2-3::IRGC 78061-1	Indica	group 1	Philippines	0.82	2.85	4.56	510	656	73	83		1.12	6.25	3.71	427	622	90	93	0.458082	0.718389	1.5671	-12.9591	-0.864997	0.33129	0.196247
IRIS 313-11516	C333	IR 3839-1::IRGC 55946-1	Indica	group 2	Philippines	1.2	4.44	3.33	460	868	87	90		1.26	8.69	3.41	520	814	97	97	0.0814368	0.645847	-0.160468	6.97795	-0.87203	0.180813	0.131708
IRIS 313-11517	C334	IR 4432-28-5::IRGC 55952-1	Indica	group 1	Philippines	0.68	2.47	4	425	609	53	60		1.18	6.85	3.77	466	530	100	100	0.724649	0.844392	0.417291	5.14686	-2.75025	0.824328	0.730038
IRIS 313-11886	C335	IR 4683-54-2::IRGC 72992-1	Indica	group 1	Philippines	0.19	0.67	5.29	572	644	10	23		1.23	8.23	3.63	528	638	97	100	1.446	1.21306	3.12791	-4.56419	0	1.57308	1.40532
IRIS 313-11978	C336	IR 5657-33-2::IRGC 77992-1	Indica	group 1	Philippines	0.03	0.09	5	542	712	3	3		0.78	4.82	4.96	490	699	47	80	1.6444	1.29591	0.0551608	-8.81935	-0.777244	1.64194	1.75665
IRIS 313-11432	C339	ISWAR KORA::IRGC 50674-1	Tropical japonica	group 3	India	0.37	1.25	4	539	722	33	33		1.4	9.17	3.1	435	440	100	100	1.2582	1.14056	1.98579	-38.4845	-3.17806	1.17511	1.22281
IRIS 313-11537	C342	J 6 IR 438 (WC 694)::IRGC 57599-1	Indica	group 9	Philippines	0.27	0.73	3.86	625	791	20	23		1.14	5.97	3.83	617	690	90	97	1.30513	1.15909	0.0535766	-1.98281	-2.8918	1.36414	1.39234
IRIS 313-11538	C343	J 6 IR 520 (WC 693)::IRGC 57600-1	Tropical japonica	group 1	Philippines	0.48	1.29	4.73	478	765	37	50		1.13	5.62	3.9	558	623	100	100	0.983728	1.01745	1.45568	8.63937	-3.97258	1.10495	0.912548
IRIS 313-11627	C344	JADO::IRGC 61966-1	Intermediate type	group 11	Nepal	0.44	1.26	5.94	437	557	23	60		1.26	7.15	3.07	619	688	90	90	1.11297	1.08785	6.39434	17.5574	3.36806	1.30567	0.608365
IRIS 313-11717	C346	JATI MANI::IRGC 66565-1	Indica	group 2	Indonesia	0.08	0.29	5	427	789	10	10		0.77	4.49	5.39	447	853	50	93	1.53249	1.23527	-0.494912	2.6878	1.26188	1.40311	1.62885
IRIS 313-10981	C349	JHUL DIGA::IRGC 26478-1	Aus/boro	group 6	Bangladesh	0.52	1.99	4.5	417	463	47	53		1.03	5.92	3.85	456	534	90	90	0.846785	0.87666	1.15479	6.57343	2.64839	0.83797	0.750317
IRIS 313-12007	C350	JIA GEN::IRGC 79654-1	Indica	group 2	China	0.88	3.5	4	569	891	70	77		1.16	6.8	3.8	580	850	100	100	0.4128	0.640864	0.359997	3.07503	-0.83147	0.526167	0.419772
IRIS 313-11665	C354	JIN HUA 258::IRGC 63670-1	Indica	group 4	China	0.89	2.89	3.73	580	740	70	73		0.98	6.8	3.63	560	770	80	80	0.157057	0.759326	0.188428	-4.39822	0.928655	0.219236	0.159696
IRIS 313-12290	C355	JON JAN::IRGC 97633-1	Indica	group 4	Myanmar	0.06	0.2	7.5	637	717	0	13		1.15	8.04	3.93	535	740	100	100	1.62095	1.28772	6.21338	-11.4105	0.483152	1.75389	1.58783
IRIS 313-11622	C356	JUAN YE LAI::IRGC 61825-1	Tropical japonica	group 4	China	0.19	0.56	4.67	489	830	20	20		0.96	5.11	4.19	553	860	83	90	1.3717	1.17585	0.783573	8.63937	0.630939	1.33127	1.41952
IRIS 313-11599	C357	JUGRAY::IRGC 60960-1	Indica	group 5	India	1.24	4.99	3	453	546	87	87		1.4	9.03	3.1	634	746	100	100	0.195448	0.590819	-0.220643	17.2787	4.58994	0.228006	0.237262
IRIS 313-11505	C358	K 1074::IRGC 55017-1	Indica	group 5	India	0.02	0.06	6	542	573	0	3		1.07	5.25	3.65	486	800	83	87	1.67821	1.30548	4.4038	-7.40517	5.07608	1.75389	1.76216
IRIS 313-11506	C359	K 15591-4::IRGC 55043-1	Indica	group 2	India	0.22	0.84	4.86	659	684	13	23		1.33	8.13	3.33	486	722	100	100	1.42729	1.18413	3.14267	-21.4184	0.97954	1.52588	1.40532
IRIS 313-10662	C363	KAHATAWEE::IRGC 12004-1	Indica	group 5	Sri Lanka	0.18	0.64	5	430	730	13	20		1.26	15.68	3.5	404	760	100	100	1.46586	1.26667	2.9314	-1.47501	0.238355	1.52588	1.46008
IRIS 313-11067	C367	KALIBORO 600::IRGC 29367-1	Aus/boro	group 6	Bangladesh	0.25	1.01	4.88	493	552	23	27		1.1	11.55	4.03	486	722	97	100	1.3215	1.20509	1.44267	0	4.16305	1.33802	1.33232
IRIS 313-10777	C369	KAMAS::IRGC 17785-1	Indica	group 3	Indonesia	0.31	1.22	3.75	432	597	27	27		0.64	3.49	5.23	467	587	57	73	0.881808	0.858936	-1.93559	3.94406	0	0.9231	1.15006
IRIS 313-11939	C370	KAMPTI::IRGC 75626-1	Indica	group 3	Burkina Fasso	0.13	0.55	6.33	430	536	7	20		0.57	3.82	5.92	386	621	20	83	1.32013	1.13043	0.473712	-4.65197	2.30666	1.14003	1.38531
IRIS 313-10545	C375	KARIA::IRGC 6702-1	Aus/boro	group 6	NA	0.7	3.25	3.83	727	800	60	60		1.24	10.36	3.45	769	1183	93	97	0.744753	0.906297	0.753385	3.92698	5.90837	0.622348	0.69617
IRIS 313-11816	C376	KARILETYONE::IRGC 70745-1	Indica	group 3	Myanmar	0.3	1.01	5.18	535	773	30	37		1.08	6.4	4.13	439	521	90	100	1.23512	1.11217	1.73897	-47.8179	-0.343781	1.16926	1.14981
IRIS 313-12094	C379	KASHA::IRGC 83865-1	Basmati/sadri	group 11	Bangladesh	0.96	2.47	4.45	720	736	90	97		0.89	3.5	4.44	550	707	87	90	-0.134508	0.388624	0.0154053	-17.5929	-0.75535	-0.060479	-0.141952
IRIS 313-11463	C381	KATSIYAM TABAO::IRGC 52855-1	Tropical japonica	group 2	Philippines	0.02	0.06	7	387	651	0	3		0.5	3.16	5.95	393	521	20	67	1.64177	1.29549	1.20705	1.51189	-4.81293	1.75389	1.74337
IRIS 313-11779	C382	KATUMANI::IRGC 69695-1	Indica	group 2	Tanzania	0.11	0.46	4	514	523	10	10		0.97	5.94	4.35	446	511	67	87	1.51624	1.2183	-0.55034	-9.62111	-0.701044	1.49212	1.61531
IRIS 313-12287	C383	KAUK HNYINGWA::IRGC 97487-1	Indica	group 2	Myanmar	0.42	1.71	4.86	606	646	37	47		0.88	5.19	5.2	657	1714	63	100	0.893954	0.885467	-0.447227	39.3794	0.275025	0.723828	0.967301
IRIS 313-11117	C384	KAYELI KUNING::IRGC 31974-1	Tropical japonica	group 9	Indonesia	0	0	n.a.	532	535	0	0		0.3	1.5	6	530	581	20	43	1.71017	1.32057	n.a.	-1.14105	1.23287	1.75389	1.8251
IRIS 313-11837	C393	KHAO NAHNG PRUNG::IRGC 71220-1	Indica	group 2	Thailand	1.06	3.79	4.04	680	710	83	93		0.99	5.55	4.47	582	680	97	100	-0.120921	0.418775	-0.657981	-13.5549	0.518163	0.253139	0.127757
IRIS 313-11091	C394	KHAO NON::IRGC 30051-1	Indica	group 2	Laos	0.03	0.11	5	525	694	3	3		0.92	5.55	4.57	640	789	63	93	1.65441	1.29439	0.643583	9.5993	2.26286	1.67037	1.76622
IRIS 313-11708	C396	KHAO YAI GUANG::IRGC 65972-1	Indica	group 2	Thailand	0.03	0.13	7	511	605	0	7		0.8	5.14	4.46	572	680	63	80	1.64604	1.28717	3.89539	5.30487	1.86771	1.75389	1.6654
IRIS 313-11893	C397	KHAU DANH::IRGC 73201-1	Indica	group 2	Vietnam	1.04	3.6	4	504	842	87	93		1.13	6.33	3.93	555	593	87	97	0.136208	0.569534	0.121831	9.22509	-8.93831	0	0.0752617
IRIS 313-12263	C398	KHIE TOM::IRGC 95601-1	Indica	group 2	Laos	0.1	0.42	6.2	541	708	3	17		0.58	4.14	5.88	603	629	23	83	1.41532	1.1866	0.372242	5.94842	-1.98629	1.52512	1.45128
IRIS 313-11156	C399	KHUDWANI ACC 202::IRGC 34154-1	Tropical japonica	group 10	India	0.81	2.37	5.17	532	606	63	97		1.04	4.18	4.33	527	735	83	100	0.378211	0.571825	1.32692	-1.16299	3.18351	0.422624	0.0547529
IRIS 313-11780	C401	KILOMBERO::IRGC 69698-1	Indica	group 2	Tanzania	0.19	0.74	4.67	476	579	13	20		1.26	7.99	3.5	431	623	100	100	1.45229	1.19826	2.28649	-5.49778	1.44166	1.52588	1.46008
IRIS 313-11416	C404	KONAMANI::IRGC 49806-1	Indica	group 5	India	0.84	3.37	4.29	513	624	60	80		0.92	5.21	4.77	493	581	77	100	0.148711	0.466381	-0.688296	-3.70259	-1.54109	0.387222	0.365019
IRIS 313-11724	C405	KONYAN::IRGC 66931-1	Temperate japonica	group 3	Guinea	0.85	3.21	4.46	467	591	80	87		1.12	8.52	3.86	515	818	90	97	0.412274	0.82303	1.0632	4.74318	5.01417	0.194877	0.188154
IRIS 313-11116	C406	KORTIK KAIKA::IRGC 31841-1	Aus/boro	group 6	Bangladesh	0.12	0.57	5.8	445	560	10	17		1.01	6.84	4.31	457	659	87	97	1.50698	1.21052	2.36462	1.3439	2.97944	1.55229	1.50523
IRIS 313-10572	C407	KOTHMALLI KARUPPAN::IRGC 7842-1	Indica	group 4	Nigeria	0.52	1.61	4.5	528	593	47	53		1.26	8.03	3.53	511	852	100	100	1.00439	1.0558	1.87953	-1.16299	5.46814	0.929562	0.857795
IRIS 313-11937	C408	KUNJUKUNJU::IRGC 75448-1	Indica	group 1	India	0.86	3.03	3.62	478	828	70	70		1.14	6.61	3.61	567	835	93	93	0.420042	0.715224	0.0189472	9.54877	0.212817	0.433758	0.451368
IRIS 313-11543	C410	KYUN TAW SEIN::IRGC 58072-1	Indica	group 2	Myanmar	1.11	4.49	3.9	577	699	93	97		1.27	11.68	3.21	501	753	93	93	0.215455	0.812918	1.47027	-8.30057	1.19177	0	-0.0784987
IRIS 313-11750	C411	L 10595::IRGC 68109-1	Indica	group 1	China	0.14	0.4	5.67	451	810	3	20		1.26	7.3	3.53	450	632	97	100	1.52015	1.24821	4.14659	0	-4.46915	1.69965	1.46008
IRIS 313-11170	C419	LAL TAURA::IRGC 35017-1	Aus/boro	group 6	India	0.96	3.7	4.29	537	673	93	93		1.13	6.82	3.9	396	623	100	100	0.257283	0.604131	0.683994	-42.3329	2.59499	0.122772	0.127757
IRIS 313-10999	C421	LANDEO::IRGC 27164-1	Tropical japonica	group 9	Indonesia	0.75	3.22	4.57	552	758	63	77		1.06	5.67	4.13	430	593	97	100	0.500145	0.570616	0.72871	-15.1189	-4.84789	0.614766	0.419772
IRIS 313-12002	C424	LARA BORO::IRGC 79342-1	Aus/boro	group 6	Bangladesh	0.92	4	4.19	475	631	83	87		1.1	7.93	3.75	530	739	93	93	0.279846	0.654455	0.802553	6.71951	2.44885	0.18859	0.117748
IRIS 313-12321	C427	LG 10344::IRGC 99789-1	Tropical japonica	group 8	Laos	0.97	3.86	4.11	604	977	87	90		0.85	5.15	4.54	590	1023	80	87	-0.241436	0.330783	-0.647836	-2.05002	0.876305	-0.153465	-0.0629343
IRIS 313-12302	C429	LG 4153::IRGC 98528-1	Indica	group 4	Laos	0.91	3.03	4.08	489	708	77	83		1.13	6.84	3.93	597	642	97	100	0.332954	0.735579	0.261066	10.2501	-1.65015	0.361627	0.310266
IRIS 313-12303	C430	LG 9274::IRGC 98715-1	Indica	group 4	Laos	1.11	3.8	3.75	686	821	90	93		1.24	9.97	3.57	609	819	100	100	0.179292	0.817242	0.344871	-21.8109	2.8341	0.175389	0.127757
IRIS 313-11986	C431	LIANG GUANG::IRGC 78551-1	Indica	group 4	China	1.03	3.29	3.46	558	775	80	80		1.23	7.05	3.19	711	907	90	90	0.278077	0.704303	0.578929	12.7765	2.58218	0.194877	0.202788
IRIS 313-11234	C432	LIGUNGTUNG::IRGC 38786-1	Indica	NA	Philippines	0.6	2.04	4.44	536	607	43	60		0.97	6.19	4.57	509	604	77	100	0.652334	0.885356	-0.194572	-3.55739	0	0.774445	0.730038
IRIS 313-10452	C434	LING TA 150::IRGC 1106-1	Indica	group 4	China	1.22	5.3	3.7	583	754	93	100		1.12	7.32	3.56	494	628	90	90	-0.152694	0.364419	0.268986	-12.342	-3.68882	-0.058463	-0.202788
IRIS 313-11949	C436	LIU HE XI HE::IRGC 76661-1	Indica	group 4	China	1.32	5.01	3.04	500	643	93	93		1.33	9.35	3.17	431	653	97	97	0.0128584	0.612969	-0.280502	-9.62111	0.275025	0.0723254	0.0752617
IRIS 313-11452	C439	LOCAL BHAT::IRGC 52343-1	Indica	group 6	India	0.98	4.15	4.04	504	583	90	90		1.1	8.1	4	483	667	87	97	0.186564	0.64398	0.0683994	-2.51982	2.16686	-0.060479	0.131708
IRIS 313-11478	C440	LOCAL::IRGC 53300-1	Temperate japonica	group 5	India	0.88	3.19	3.96	433	717	70	77		1.17	7.25	3.57	535	689	93	93	0.423889	0.739518	0.74722	11.1992	-0.518163	0.433758	0.313995
IRIS 313-11666	C441	LONG GE 33::IRGC 63705-1	Indica	group 4	China	0.35	1.2	5	548	660	23	40		1.2	7.97	3.77	455	711	97	100	1.21137	1.12174	2.2316	-11.8322	1.25892	1.33802	1.09506
IRIS 313-12297	C444	LOUK PASOM::IRGC 98136-1	Indica	group 4	Laos	0.44	1.64	4.62	460	670	20	43		1.22	6.91	3.62	508	701	87	97	1.09339	1.00715	1.88949	3.62853	1.02152	1.3507	1.01603
IRIS 313-11667	C448	LUO AI ZAO 3::IRGC 63730-1	Indica	group 4	China	0.89	3.45	3.87	521	782	70	77		1.27	8.48	3.04	550	687	90	90	0.511705	0.783308	1.86748	2.23984	-2.59081	0.389753	0.263625
IRIS 313-11728	C449	LUO SI ZHAN::IRGC 67211-1	Indica	group 2	China	0.06	0.25	6	494	557	0	10		0.9	6.42	4.56	458	739	73	90	1.59616	1.26914	2.15998	-3.94406	4.16305	1.75389	1.62231
IRIS 313-11171	C451	M 142::IRGC 35054-1	Aus/boro	group 6	India	0.96	4.92	4.29	451	641	90	93		0.63	4.1	4.86	483	517	67	70	-0.895805	-0.264113	-0.802215	2.51982	-4.46915	-0.602082	-0.599674
IRIS 313-11752	C452	M 6034-1::IRGC 68193-1	Indica	group 4	China	1.14	4.81	3.48	618	619	90	90		1.36	8.27	3.07	482	722	97	97	0.276646	0.552499	0.913477	-14.8103	2.48286	0.126569	0.131708
IRIS 313-11018	C453	MADISA::IRGC 27568-1	Aus/boro	group 6	Bangladesh	1.01	4.12	4.11	401	574	93	93		1.21	8.05	3.67	467	594	100	100	0.282673	0.644699	0.820047	6.57343	0.595887	0.122772	0.127757
IRIS 313-11682	C455	MA EUE::IRGC 64502-1	Indica	group 2	Thailand	1.25	4.58	3.41	480	558	97	97		1.27	8.4	3.47	495	523	100	100	0.0269319	0.600544	-0.11827	4.65197	-2.5538	0.0526167	0.0547529
IRIS 313-12275	C457	MAGU::IRGC 97027-1	Indica	group 2	China	0.33	1.13	5.25	574	841	23	40		1.36	12.26	3.2	585	854	100	100	1.2952	1.19885	4.38184	2.05002	0.207868	1.3505	1.09506
IRIS 313-12349	C459	MAK KHEUA DENG::IRGC 107709-1	Tropical japonica	group 8	Laos	0.61	2.36	5.3	687	732	43	77		1.1	7.64	4	637	831	97	100	0.761804	0.912643	2.22298	-5.75958	2.15381	0.976392	0.419772
IRIS 313-12350	C460	MAK KHEUA KANG::IRGC 107712-1	Tropical japonica	group 8	Laos	0.25	0.94	5.8	430	629	20	33		1.2	7.21	3.59	566	571	93	97	1.35389	1.1484	4.21066	14.8536	-1.56812	1.37671	1.20419
IRIS 313-12272	C461	MALAGKIT (ITIM)::IRGC 96124-1	Tropical japonica	group 9	Philippines	0.24	0.92	6.33	514	641	0	40		0.51	2.87	6.62	614	705	20	87	0.905386	0.89725	-0.299635	10.7295	1.76248	1.75389	0.985971
IRIS 313-11736	C462	MALAGKIT (PINELIPE)::IRGC 67444-1	Aus/boro	group 9	Philippines	0.53	2.05	4.89	471	955	53	60		0.64	3.39	5.71	693	781	43	80	0.293936	0.521994	-0.982268	19.0066	-3.84687	-0.407881	0.456274
IRIS 313-11602	C463	MALCHI::IRGC 61004-1	Aus/boro	group 6	India	0	0	n.a.	465	731	0	0		0.2	0.96	7.54	544	592	13	43	1.71017	1.32057	n.a.	8.79645	-4.17121	1.75389	1.8251
IRIS 313-11945	C464	MALIKULI::IRGC 76237-1	Indica	group 5	Bangladesh	0.18	0.8	5.71	456	663	10	23		0.98	5.12	4.63	403	414	73	100	1.39606	1.11423	1.59549	-9.07134	-10.6408	1.51363	1.40532
IRIS 313-11940	C465	MALOBA (DISSI ROUGE)::IRGC 75700-1	Indica	group 3	Burkina Fasso	0.28	0.95	3.86	465	571	23	23		0.87	4.73	4.97	476	714	80	97	1.15977	1.05534	-1.52763	1.28671	3.47601	1.24965	1.39234
IRIS 313-12066	C472	MARAMAY::IRGC 82628-1	Indica	group 2	Philippines	0.91	3.05	4.31	597	622	83	87		1.18	6.91	3.73	483	784	100	100	0.391311	0.737683	1.06358	-17.6387	4.29944	0.298161	0.237262
IRIS 313-10609	C473	MATHOLUWA::IRGC 8901-1	Indica	group 5	Sri Lanka	0.39	1.31	4.5	430	479	40	40		1.24	8.66	3.57	517	603	100	100	1.1723	1.1208	1.78183	9.48636	3.87327	1.05233	1.09506
IRIS 313-12082	C475	MAVOLATSIKA::IRGC 83137-1	Indica	between aus and aro	Madagascar	0.2	0.75	3.8	451	593	17	17		1.36	10.85	3.07	561	813	97	97	1.45868	1.22928	1.62644	11.8791	4.79616	1.44651	1.50523
IRIS 313-12268	C477	MAYATAUNG::IRGC 95957-1	Indica	group 4	Myanmar	0.04	0.15	6.5	503	631	0	7		1.42	12.01	3.03	521	794	100	100	1.662	1.30407	7.8332	3.42315	3.39429	1.75389	1.69734
IRIS 313-11898	C478	MA YOO::IRGC 73507-1	Indica	group 2	Thailand	0.34	1.15	4.73	533	650	27	37		1.34	7.96	3.27	540	681	100	100	1.27625	1.12978	3.05392	1.09956	1.05157	1.28034	1.14981
IRIS 313-11784	C479	MBEIMBEIHUN::IRGC 69730-1	Indica	group 1	Sierra Leone	0.04	0.14	6.5	488	575	3	7		1.35	11.09	3.23	467	750	100	100	1.6595	1.3039	6.92464	-2.62937	3.86521	1.70127	1.69734
IRIS 313-12352	C480	MEE::IRGC 107773-1	Tropical japonica	NA	Laos	1.07	4.97	4.1	556	668	100	100		1.31	10.06	3.37	701	848	100	100	0.313314	0.66816	1.48165	20.8785	0.766141	0	0
IRIS 313-11760	C482	MENAHARA 505::IRGC 68709-1	Indica	between aus and aro	Madagascar	0.83	3.14	3.7	485	576	60	67		1.29	7.05	3.5	478	765	87	100	0.609829	0.7324	0.390854	-2.57343	4.46915	0.544311	0.602282
IRIS 313-10794	C483	MENDUNGAN::IRGC 18245-1	Tropical japonica	group 9	Indonesia	0.61	2.7	5.46	558	612	50	80		1.01	6.29	4.24	530	591	93	97	0.677296	0.75371	1.9681	-3.48898	-0.90898	0.810938	0.319862
IRIS 313-11951	C484	MIAO ZHAN::IRGC 76691-1	Indica	group 4	China	1.33	5.82	3.3	448	715	100	100		1.24	9.93	3.48	514	857	93	97	-0.124125	0.546579	-0.35379	9.30393	3.11801	-0.132013	-0.0564463
IRIS 313-11950	C485	MI GU::IRGC 76687-1	Indica	group 4	China	1.17	3.97	3.79	496	741	90	97		1.41	10.06	3.07	569	604	100	100	0.291093	0.799429	1.60416	7.55945	-3.80977	0.175389	0.0547529
IRIS 313-11545	C486	MOE GAUNG PYU::IRGC 58120-1	Indica	group 3	Myanmar	0.25	0.86	4.29	651	691	20	23		1.3	9.52	3.11	863	927	93	93	1.38129	1.20127	2.59522	18.2077	3.32588	1.37671	1.37373
IRIS 313-11785	C488	MOSHI::IRGC 69737-1	Indica	group 2	Tanzania	0.25	0.78	5.11	503	679	20	30		1.4	8.32	3.1	526	637	100	100	1.40478	1.19676	4.43493	2.32598	-0.837966	1.40311	1.27757
IRIS 313-11811	C489	MOSHI::IRGC 70648-1	Indica	between aus and aro	Kenya	0.5	2.24	5.17	510	526	30	60		1.31	9.7	3.37	533	861	100	100	1.05744	1.01561	3.65338	2.2821	6.85963	1.22772	0.730038
IRIS 313-11815	C490	MOSHI::IRGC 70730-1	Indica	group 2	Kenya	0.31	1.12	4.8	532	722	27	33		1.01	6.83	4.38	508	740	77	97	1.18527	1.10402	0.655885	-4.83805	0.241576	1.13889	1.20419
IRIS 313-10733	C491	MOTANGE PAHELLO LAULE::IRGC 16160-1	Indica	group 4	Nepal	0.02	0.08	6	524	806	0	3		1.38	9.53	3.23	535	775	97	100	1.68539	1.30948	5.86583	1.14105	-0.458375	1.75389	1.77034
IRIS 313-11588	C493	MR 69::IRGC 60188-1	Intermediate type	group 2	Malaysia	1.1	3.55	3.97	374	728	83	97		1.21	5.25	3.55	532	616	97	97	0.15547	0.427612	0.809232	23.4099	-5.95887	0.253139	0
IRIS 313-11839	C494	MUAY::IRGC 71318-1	Indica	group 2	Thailand	0.27	0.89	5	471	620	23	30		1.23	8.16	3.48	542	727	97	97	1.33477	1.17653	2.98756	8.79645	2.69374	1.33802	1.26063
IRIS 313-11889	C495	MURGI BRINJ::IRGC 73109-1	Indica	group 1	Pakistan	0.82	2.65	4.85	516	677	63	90		1.06	7.13	4.14	696	715	87	97	0.387209	0.829753	1.17303	15.7762	1.24143	0.483832	0.131708
IRIS 313-10947	C499	NANE::IRGC 25035-1	Indica	group 2	Indonesia	0.25	0.98	5	441	618	30	30		1.42	9.22	3.03	510	600	100	100	1.40909	1.1802	4.44709	6.04756	0	1.22772	1.27757
IRIS 313-11158	C500	NAN ERH AI 5::IRGC 34255-1	Indica	group 4	China	0.01	0.05	9	484	583	0	7		1.33	7.82	3.33	529	793	100	100	1.69731	1.31212	11.6464	5.70524	4.52572	1.75389	1.69734
IRIS 313-11446	C502	NAPDAI::IRGC 52009-1	Indica	group 5	India	0.1	0.36	3	493	510	7	7		1.17	7.78	3.61	605	749	90	93	1.564	1.25946	-1.15578	11.8968	5.31467	1.61748	1.68772
IRIS 313-11213	C503	NARIKEL BADI::IRGC 37550-1	Aus/boro	group 6	Bangladesh	0.73	3.42	4	376	501	67	67		1.12	7.29	3.97	407	559	100	100	0.595507	0.701042	0.0516872	4.53567	1.30012	0.578784	0.602282
IRIS 313-12354	C504	NASAENG::IRGC 107818-1	Indica	group 2	Laos	0.39	1.19	5.63	620	680	10	53		1.16	7.68	3.87	584	724	97	100	1.1352	1.11595	3.11067	-5.21341	1.24143	1.57308	0.857795
IRIS 313-12355	C505	NASAENG::IRGC 107819-1	Indica	group 2	Laos	0.54	1.99	5.55	557	875	27	67		1.13	7.58	3.97	689	965	100	100	0.892922	0.973875	2.72219	11.5615	1.67593	1.28034	0.602282
IRIS 313-11445	C507	NCS 102::IRGC 51854-1	Indica	group 5	India	0.21	0.73	5.5	409	503	10	27		1.28	7.61	3.34	570	722	93	97	1.4296	1.19389	4.42343	17.7256	5.21401	1.5653	1.31708
IRIS 313-11638	C509	NCS 331::IRGC 62247-1	Indica	group 5	India	1.25	4.63	3.57	517	562	100	100		1.2	7.39	3.8	588	746	90	100	-0.0712572	0.493202	-0.413996	8.20008	4.10679	-0.194877	0
IRIS 313-11639	C510	NCS 349::IRGC 62257-1	Indica	group 1	India	0.2	0.76	6	443	637	7	30		1.04	7.03	4.28	522	918	87	97	1.38129	1.1778	2.74876	9.30393	5.63502	1.61277	1.26063
IRIS 313-11640	C511	NCS 458::IRGC 62290-1	Indica	group 5	India	0.83	3.21	5.21	498	669	47	97		1.28	7.3	3.43	530	762	100	100	0.601233	0.73988	3.54959	3.48898	2.5538	0.929562	0.0547529
IRIS 313-11641	C512	NCS 477::IRGC 62299-1	Indica	group 5	India	0.75	2.29	5.04	531	684	60	83		1.27	6.41	3.38	498	691	93	97	0.700228	0.848789	3.35926	-3.62853	0.259081	0.622348	0.263416
IRIS 313-11642	C513	NCS 599::IRGC 62373-1	Indica	group 5	India	1.22	4.71	3.36	407	650	93	93		1.14	6.78	3.87	588	630	100	100	-0.120012	0.403182	-0.901387	18.7683	-1.15333	0.122772	0.127757
IRIS 313-11643	C514	NCS 603 B::IRGC 62377-1	Indica	group 1	India	0.28	1.06	4.67	590	604	20	30		1.05	7.53	4.3	466	640	83	100	1.25413	1.13467	0.588553	-16.7273	1.39661	1.33127	1.27757
IRIS 313-11644	C515	NCS 745::IRGC 62466-1	Indica	group 5	India	0.91	4.09	4.96	534	594	67	93		1.36	9.32	3.07	493	798	97	97	0.565866	0.741048	4.21091	-4.83805	4.29944	0.54244	0.0752617
IRIS 313-11645	C516	NCS 766::IRGC 62478-1	Indica	group 5	India	0.27	1.13	3.86	439	691	23	23		1.34	10.29	3.3	490	736	100	100	1.36559	1.17555	1.16072	8.46658	0.734655	1.3505	1.40532
IRIS 313-11646	C517	NCS 771 A::IRGC 62483-1	Indica	group 5	India	0.1	0.35	5.75	625	769	10	13		1.08	7.56	4.07	519	661	100	100	1.55182	1.25943	2.82337	-30.8307	1.08343	1.5785	1.58783
IRIS 313-11647	C518	NCS 809 A::IRGC 62502-1	Indica	group 5	India	0.12	0.5	4.75	442	646	10	13		1.03	5.96	4.6	390	563	73	100	1.51093	1.20978	0.223042	-7.75328	-2.509	1.51363	1.58783
IRIS 313-11648	C519	NCS 830::IRGC 62518-1	Indica	group 5	India	0.21	0.79	3.6	443	697	13	17		1.38	8.73	3	436	687	97	97	1.44993	1.20107	1.36799	-1.40641	-0.525783	1.51883	1.50523
IRIS 313-11650	C520	NCS 901 A::IRGC 62568-1	Temperate japonica	between aus and aro	India	1.28	4.89	3.43	470	674	100	100		1.2	7.9	3.73	481	599	93	100	-0.114012	0.503153	-0.550129	0	-2.42395	-0.132013	0
IRIS 313-12300	C522	NGAM KON DAM::IRGC 98486-1	Indica	group 4	Laos	1.3	5.07	3.43	479	769	97	100		1.22	9.24	3.7	418	534	100	100	-0.112142	0.59597	-0.499131	-7.19947	-7.28306	0.0526167	0
IRIS 313-10683	C523	NGAN TIA::IRGC 13010-1	Indica	group 2	Laos	0.22	0.69	5.25	510	680	23	27		1.2	6.64	3.7	580	672	100	100	1.39664	1.18334	2.86538	7.17507	-0.266815	1.3505	1.33232
IRIS 313-11841	C526	NIAW NARAI::IRGC 71353-1	Indica	group 2	Thailand	0.07	0.25	5.67	579	616	3	10		1.25	9.08	3.57	587	650	100	100	1.6144	1.28421	4.02349	1.02501	1.35429	1.70127	1.64259
IRIS 313-12224	C528	NOON SOUNG::IRGC 91956-1	Indica	group 2	Laos	1.02	3.77	3.93	628	1005	87	90		1.13	6.75	3.52	635	782	90	90	0.166477	0.583006	0.796698	1.88986	-5.27131	0.058463	0
IRIS 313-11762	C529	n.a. 1515::IRGC 68947-1	Indica	group 5	Madagascar	0.1	0.39	6	513	758	7	13		1.09	5.78	4.33	494	646	70	100	1.55328	1.23146	2.63804	-2.41902	-3.02527	1.5785	1.58783
IRIS 313-11761	C530	n.a. 199::IRGC 68864-1	Indica	between aus and aro	Ivory Coast	0.09	0.36	7	545	888	7	17		1.33	9.16	3.3	591	692	100	100	1.59445	1.26867	7.66902	5.03963	-5.18163	1.63112	1.51483
IRIS 313-11558	C531	NULI::IRGC 58824-1	Indica	group 5	Bangladesh	1.34	6.51	3.27	502	755	100	100		1.37	10.63	3.17	536	739	100	100	0.037449	0.511829	0.215771	3.35975	-0.48977	0	0
IRIS 313-12182	C532	NYAULI::IRGC 88628-1	Indica	group 4	Nepal	1.33	5.31	3.33	445	665	97	100		1.17	9.87	3.77	652	691	100	100	-0.23387	0.61011	-0.798295	21.9114	-0.275025	0.0526167	0
IRIS 313-10516	C533	O. SATIVA::IRGC 5779-1	Indica	group 3	United States	0.22	0.82	3.4	553	619	17	17		0.95	6	4.7	599	793	90	100	1.31413	1.14009	-1.8919	-1.00793	5.20458	1.4226	1.51483
IRIS 313-11765	C536	P 335::IRGC 69001-1	Aus/boro	group 11	Liberia	0	0	n.a.	463	608	0	0		0.68	2.89	5.9	435	572	37	100	1.71017	1.32057	n.a.	-5.62563	-1.2545	1.75389	1.8251
IRIS 313-11764	C537	P 41::IRGC 68987-1	Basmati/sadri	group 3	Liberia	0.04	0.12	7.33	367	720	0	10		0.59	2.8	6.14	540	580	33	93	1.59423	1.26397	1.32566	19.0386	-4.70437	1.75389	1.62885
IRIS 313-10955	C542	PADI PUYUH::IRGC 25532-1	Indica	group 3	Indonesia	1.09	3.37	4.03	571	585	100	100		0.99	5.28	4.47	543	616	100	100	-0.172745	0.477705	-0.673283	-4.47967	0.879178	0	0
IRIS 313-10682	C544	PA KHENG::IRGC 12996-1	Indica	group 2	Laos	0.72	2.39	4	526	780	53	63		0.99	5.13	4.32	618	755	87	93	0.466411	0.705332	-0.506662	9.75412	-0.715064	0.685428	0.58874
IRIS 313-12305	C545	PA KHENG KHAW::IRGC 98779-1	Indica	group 2	Laos	0.31	0.9	5.77	564	722	13	43		1.26	7.14	3.57	688	783	100	100	1.28942	1.15411	4.21509	9.78281	1.14594	1.52588	1.0403
IRIS 313-11820	C546	PAKISTANHMWE::IRGC 70763-1	Indica	group 2	Myanmar	0.09	0.24	6	545	609	0	13		1.01	6.11	4.4	529	745	93	100	1.55778	1.2687	2.48725	-7.98734	4.83152	1.75389	1.58783
IRIS 313-11032	C547	PALAM PURI BAS 137::IRGC 28084-1	Intermediate type	group 11	Pakistan	1.05	4.15	4.14	418	610	93	97		0.99	4.89	4.34	538	629	87	97	-0.103647	0.19984	-0.315205	13.439	0.567512	-0.120958	0
IRIS 313-12225	C548	PA LAT NGAN::IRGC 91983-1	Indica	group 2	Laos	0.3	1.02	6.82	531	628	7	57		1.27	7.58	3.5	460	716	100	100	1.30619	1.14287	6.48817	-9.2028	2.48286	1.63112	0.784791
IRIS 313-12226	C549	PANG::IRGC 91987-1	Tropical japonica	group 8	Laos	0.52	2.07	4.82	700	704	43	57		0.97	6.09	4.41	660	700	93	97	0.793379	0.871705	0.635913	-4.58148	-0.518163	0.942952	0.752617
IRIS 313-10930	C551	PANKHIRAJ::IRGC 24139-1	Aus/boro	group 6	Bangladesh	0.09	0.36	6.25	558	712	3	13		0.97	6	4.6	493	640	87	100	1.5515	1.24133	2.45346	-28.3865	2.27005	1.69341	1.58783
IRIS 313-12161	C552	PA PHA EA::IRGC 87751-1	Indica	group 2	Cambodia	0.86	3.02	4.54	598	712	77	87		1.14	7.49	3.87	506	775	100	100	0.420042	0.788109	1.18418	-23.7159	4.12537	0.403395	0.237262
IRIS 313-11738	C554	PAUNDRI::IRGC 67527-1	Tropical japonica	group 5	India	0.22	0.85	5.5	442	678	10	27		1.13	7.21	4.1	554	784	80	100	1.37722	1.16488	2.33559	10.9956	2.29187	1.53465	1.33232
IRIS 313-11508	C555	PAWNG AEW 1::IRGC 55263-1	Temperate japonica	group 2	Thailand	1.29	4.81	3.43	573	1001	100	100		1.29	7.42	3.47	532	847	93	100	0	0.464512	-0.0788466	-3.35975	-3.40507	-0.132013	0
IRIS 313-12164	C556	PA YANG NOEUGN::IRGC 87778-1	Tropical japonica	group 9	Cambodia	0.23	0.86	5.9	472	700	10	33		0.93	5.48	4.7	502	752	90	100	1.28723	1.11333	1.74637	2.41902	1.64653	1.55901	1.22281
IRIS 313-12135	C558	PERUBAK LUEY::IRGC 86436-1	Indica	group 1	Malaysia	0.13	0.45	5.6	610	785	10	17		1.09	6.23	3.93	635	641	93	97	1.50621	1.22518	2.90654	3.72157	-4.25634	1.5653	1.50523
IRIS 313-10835	C559	PERUNEL 0-69-18::IRGC 19581-1	Indica	group 5	India	0.49	3.48	3.27	582	589	37	37		1.36	8.94	3.2	584	772	100	100	1.09401	0.806521	0.149624	-1.04268	4.41111	1.10495	1.14981
IRIS 313-10919	C562	PINIDWA QAN QIPUGO PINGKITAN::IRGC 23359-1	Japonica	group 10	Philippines	1.02	3.18	3.96	482	862	83	90		1.12	7.74	3.9	532	611	87	97	0.152694	0.778009	0.10523	12.8882	-10.5935	0.0806386	0.131708
IRIS 313-10920	C563	PINIDWA QAN QIPUGO QELEK::IRGC 23360-1	Japonica	group 10	Philippines	0.02	0.08	6	516	536	0	3		1.04	5.52	3.96	474	663	93	93	1.67728	1.30143	3.52361	-5.03963	3.25029	1.75389	1.76622
IRIS 313-11763	C564	PJ 110::IRGC 68981-1	Indica	group 1	Cameroon	0.27	0.84	4.5	473	864	20	27		1.41	9.37	3.07	522	778	100	100	1.38269	1.20218	3.18603	5.70524	-2.32164	1.40311	1.33232
IRIS 313-11685	C565	PLAWNG SAENG::IRGC 64595-1	Indica	group 2	Thailand	0.58	2.29	5.84	561	730	37	83		1	6.56	4.28	580	856	90	97	0.718273	0.859577	2.49306	2.05002	2.52376	1.03285	0.263416
IRIS 313-12009	C566	PO HE::IRGC 79701-1	Indica	group 4	China	0.33	1.13	3.63	504	597	27	27		1.38	12.01	3.17	580	650	97	100	1.30122	1.19632	0.992546	7.29878	1.65015	1.26569	1.33232
IRIS 313-11630	C567	POHHERLIMASION::IRGC 62025-1	Basmati/sadri	group 11	Nepal	1.13	4.62	3.9	608	744	100	100		1.15	7.84	3.79	606	728	97	97	0.0297421	0.542376	0.198521	0	-0.496573	-0.054244	-0.0564463
IRIS 313-11041	C568	POONGAR::IRGC 28611-1	Indica	group 5	India	0.28	0.88	4.38	487	761	23	27		0.72	3.81	4.35	600	799	37	67	1.04511	1.01555	0.047172	12.0951	0.452572	0.663634	1.08961
IRIS 313-11982	C569	PORASHI::IRGC 78397-1	Aus/boro	group 6	Bangladesh	0.04	0.14	4	463	515	3	3		0.71	4.58	5.71	482	659	50	93	1.61382	1.2802	-2.04839	3.70259	3.79201	1.64866	1.76622
IRIS 313-11960	C570	PORONG::IRGC 76983-1	Indica	group 1	Indonesia	0.13	0.26	4.5	370	590	13	13		1.14	9.05	3.9	627	838	93	97	1.51515	1.28263	1.0523	24.3853	4.95376	1.50872	1.5805
IRIS 313-10581	C571	P PEY SIQAT::IRGC 8129-1	Tropical japonica	group 9	Philippines	1.01	3.83	4.4	529	837	90	100		0.86	3.39	4.67	525	621	67	90	-0.298286	-0.171401	-0.395457	0	-6.05498	-0.602082	-0.202788
IRIS 313-11480	C572	PR 106::IRGC 53418-1	Aus/boro	group 1	India	0.21	0.63	5	464	722	10	23		1.1	6.4	3.79	525	655	93	93	1.38369	1.19057	2.18373	6.84629	-1.896	1.5653	1.37373
IRIS 313-12319	C573	PSBRC 18::IRGC 99639-1	Indica	group 1	Philippines	0.06	0.4	5	435	685	3	7		1.43	9.65	3	520	593	100	100	1.63842	1.26583	4.55996	11.4105	-2.38355	1.70127	1.69734
IRIS 313-11844	C574	PUEY TAW::IRGC 71405-1	Tropical japonica	group 2	Thailand	0.06	0.21	6.67	471	696	3	10		1.38	10.43	3.13	593	637	100	100	1.63582	1.29398	7.73591	12.3001	-1.39661	1.70127	1.64259
IRIS 313-11006	C576	PULU RENNI::IRGC 27386-1	Indica	group 2	Indonesia	0.01	0.02	9	398	583	0	3		1.43	9.89	3	506	633	100	100	1.69821	1.3179	13.6799	14.2295	1.13502	1.75389	1.77034
IRIS 313-11010	C578	PULUT PUTIH::IRGC 27426-1	Indica	group 3	Indonesia	0.48	1.89	3	586	782	33	33		1.35	9.17	3.1	642	858	97	97	1.10211	1.04839	-0.220643	4.72465	1.66294	1.15721	1.20419
IRIS 313-11966	C579	QI GU::IRGC 77381-1	Indica	group 4	China	0.34	1.39	4.91	408	680	23	37		1.07	6.91	3.89	551	671	73	90	1.16675	1.05493	1.79351	17.2787	0.262891	1.20129	1.07478
IRIS 313-11730	C580	QING ER XIAO 2::IRGC 67255-1	Indica	group 2	China	0.29	0.97	4.56	538	820	23	30		1.15	6.59	3.2	707	797	80	83	1.27891	1.12619	2.90697	14.6869	-0.446915	1.24965	1.16542
IRIS 313-11731	C581	QING TAI AI::IRGC 67273-1	Indica	group 1	China	1.02	3.66	3.93	402	590	90	90		0.85	5.48	4.79	466	724	93	93	-0.342035	0.438583	-1.22805	6.57343	3.22772	0.0565771	0.058874
IRIS 313-11952	C583	QI YUE ZHAN::IRGC 76722-1	Indica	group 4	China	0.32	1.13	4.9	480	670	20	33		1.35	9.7	3.23	514	687	100	100	1.3048	1.16673	3.53644	4.65197	0.525783	1.40311	1.22281
IRIS 313-11807	C584	R 582::IRGC 70504-1	Indica	group 1	Colombia	0.4	1.14	3.8	478	568	30	33		1.32	9.66	3.33	516	685	100	100	1.19194	1.16472	0.965397	4.74318	3.10898	1.22772	1.22281
IRIS 313-10649	C585	RACION 1::IRGC 11340-1	Japonica	group 10	Philippines	1.03	3.73	4.17	446	567	87	97		1.14	7.68	3.68	504	582	87	93	0.165017	0.679198	0.910753	8.30057	0.616435	0	-0.0784987
IRIS 313-10698	C586	RADIN GOI::IRGC 13969-1	Indica	group 3	Malaysia	0.08	0.24	5.33	379	486	3	10		1.16	7.15	3.72	489	536	97	97	1.59223	1.27624	2.9603	17.9187	0.364829	1.69965	1.63694
IRIS 313-10926	C587	RAM SALEE KATAKA::IRGC 24014-1	Basmati/sadri	group 11	Nepal	0.31	1.27	5.36	433	662	20	37		1.14	7.96	3.86	492	494	87	97	1.24513	1.10987	2.65801	6.17098	-6.20209	1.3507	1.12893
IRIS 313-11172	C588	RANI BHOG::IRGC 35109-1	Aus/boro	group 6	India	0.6	2.71	5	424	516	57	70		1.04	6.37	4.27	405	492	87	100	0.723535	0.758756	1.16936	-2.95003	-0.729658	0.60479	0.547529
IRIS 313-11191	C589	RANRUWAN::IRGC 36360-1	Aus/boro	group 6	Sri Lanka	0.5	2.08	4.88	392	542	43	57		0.88	4.88	4.38	401	677	80	87	0.738484	0.757703	0.780815	1.51189	3.68048	0.811174	0.629343
IRIS 313-11243	C590	RATNAGIRI 45-2::IRGC 39709-1	Aus/boro	group 6	India	0	0	n.a.	443	669	0	0		0.63	3.02	5.85	531	848	60	87	1.71017	1.32057	n.a.	10.2694	3.61789	1.75389	1.8251
IRIS 313-11567	C591	RATO BASMATI::IRGC 59205-1	Indica	group 11	Nepal	0.03	0.12	7	499	636	0	7		1.03	6.18	4.27	550	550	97	100	1.66036	1.29493	4.37308	7.55945	-2.5538	1.75389	1.69734
IRIS 313-12013	C592	RAUSRR 4::IRGC 79785-1	Indica	group 5	India	0.24	1	6.18	552	660	7	37		1.05	6.33	4.14	448	640	93	97	1.31928	1.11195	3.37041	-14.7829	-0.55005	1.62188	1.12893
IRIS 313-11668	C593	RONG DAO 4::IRGC 63820-1	Indica	group 4	China	1.19	3.86	3.46	600	831	93	93		0.84	4.97	4.17	622	1074	60	77	-0.712572	0.294936	-1.16459	2.87979	3.97258	-0.964639	-0.379241
IRIS 313-12251	C594	RUS RUSSEI::IRGC 94341-1	Indica	group 2	Cambodia	0.11	0.4	4	451	534	10	10		0.8	4.83	5.14	501	614	63	93	1.47502	1.2112	-1.51703	5.92898	2.34447	1.47549	1.62885
IRIS 313-12296	C595	SABALINE::IRGC 98059-1	Indica	group 2	Myanmar	0	0	n.a.	493	576	0	0		0.58	3.48	6.15	588	690	27	87	1.71017	1.32057	n.a.	9.22509	2.84989	1.75389	1.8251
IRIS 313-11789	C596	SABORAMANDALOAFO::IRGC 69875-1	Japonica	between aus and aro	Madagascar	0.07	0.27	4	506	629	7	7		1.08	6.83	4.17	561	773	97	100	1.59933	1.26836	-0.278846	5.3996	3.25029	1.62732	1.69734
IRIS 313-11162	C597	SABRAN::IRGC 34630-1	Indica	NA	Indonesia	0.02	0.05	7	506	686	0	3		0.79	4.15	5.14	627	773	73	93	1.66688	1.30466	2.47515	11.5192	1.85731	1.75389	1.76622
IRIS 313-11173	C598	SADA AUS::IRGC 35117-1	Aus/boro	group 6	India	0.06	0.27	4.5	583	665	7	7		0.93	5.45	4.9	454	508	87	100	1.59984	1.25514	-0.558362	-15.7762	-5.60835	1.61277	1.69734
IRIS 313-10964	C599	SADUMONI::IRGC 25919-1	Aus/boro	group 6	Bangladesh	0.58	2.17	4.79	515	831	50	63		1.09	7.06	3.82	416	800	93	93	0.800173	0.914671	1.73684	-12.9591	-1.13143	0.810938	0.58874
IRIS 313-8113	C2	ESCARLATE::GERVEX 887-C1	Temperate japonica	group 7	Portugal	0.39	1.4	5	642	743	47	47		0.63	2.73	5.13	813	1138	50	75	0.651494	0.643353	-0.173332	12.6924	6.2725	0.105233	0.681369	0.403519	0.97248	5	682.927	780.488	0.4	0.466667	0.0645635	0.0852238	6	446.429	607.143	0	0.1
IRIS 313-10119	C4	GITANO::IRGC 82424-1	Temperate japonica	group 10	Italy	0	0	n.a.	620	669	0	0		1.11	5.43	4	469	720	100	100	1.71017	1.32057	n.a.	-18.014	1.46931	1.75389	1.8251	0	0	n.a.	636.364	659.091	0	0	0.404583	0.667562	5	196.721	196.721	0.35	0.45
IRIS 313-10026	C5	KITRANA 1007::IRGC 68517-1	Indica	group 5	Madagascar	0	0	n.a.	546	574	0	0		1.28	7.69	3.5	649	739	100	100	1.71017	1.32057	n.a.	9.44931	3.91816	1.75389	1.8251
IRIS 313-8694	C6	TRES MESES::IRGC 6464-1	Tropical japonica	group 9	Brazil	0.25	0.52	3.67	398	483	20	20		0.92	4.83	5	439	601	60	100	1.24545	1.17839	-1.81942	4.21923	3.27738	1.16926	1.46008
IRIS 313-9243	C11	MACAN BINUNDOK::IRGC 8245-1	Indica	group 2	Philippines	0.01	0.04	9	467	525	0	7		0.76	4.05	4.69	542	680	60	80	1.68767	1.30752	6.28574	1.11992	5.52072	1.75389	1.6654	0	0	n.a.	558.824	647.059	0	0	0	0	n.a.	627.907	697.674	0	0
IRIS 313-7636	C25	ADNY 11::C1	Indica	group 1	Mali	0	0	n.a.	589	635	0	0		1.1	5.52	4	471	490	100	100	1.71017	1.32057	n.a.	-12.5991	-5.95887	1.75389	1.8251	0	0	n.a.	562.5	625	0	0	0	0	n.a.	558.824	558.824	0	0
IRIS 313-8585	C30	ARC 11901::IRGC 21727-1	Indica	group 4	India	0	0	n.a.	335	599	0	0		0.49	2.15	5.42	687	762	35	60	1.71017	1.32057	n.a.	31.5525	3.7635	1.75389	1.8251	0	0	n.a.	575	600	0	0	0	0	n.a.	600	620	0	0
IRIS 313-9782	C32	BENLLOK::IRGC 3404-1	Temperate japonica	group 7	Peru	0.15	0.28	4	617	667	13	13		0.56	2.38	4.83	797	820	45	60	1.25209	1.16521	-1.17539	13.7792	3.44609	1.24721	1.42966	0	0	n.a.	611.111	638.889	0	0	0	0	n.a.	458.333	645.833	0	0
IRIS 313-10065	C42	JAERAERYUKDO::IRGC 73053-1	Japonica	group 8	South Korea	0.37	0.71	4	561	593	33	33		0.6	2.07	5	646	710	45	70	0.655566	0.867619	-1.36799	6.61452	2.80918	0.467704	0.964693	0.169127	0.280751	5	568.182	613.636	0.2	0.2	0	0	n.a.	436.364	454.545	0	0
IRIS 313-12067	C61	531::IRGC 82643-1	Indica	group 1	Philippines	0.2	0.5	4.33	654	743	20	20		0.86	4.84	3.87	659	674	75	75	1.31246	1.18415	0.813016	0.90262	-2.75025	1.28619	1.3384	0	0	n.a.	633.333	633.333	0	0	0	0	n.a.	659.091	704.545	0	0
IRIS 313-11806	C62	78 XUAN WU::IRGC 70475-1	Indica	group 4	China	0.74	1.66	3.13	583	630	53	53		0.68	2.85	4.5	535	748	60	70	-0.150898	0.551395	-2.08238	13.0758	-3.71024	0.20462	0.443237	0	0	n.a.	472.222	583.333	0	0	0	0	n.a.	627.451	705.882	0	0
IRIS 313-11152	C64	AC 74::IRGC 33967-1	Indica	group 4	India	0.06	0.11	5	451	470	7	7		0.53	2.28	5.17	734	753	35	60	1.51657	1.25686	-0.224911	23.8719	6.76412	1.40311	1.61217	0	0	n.a.	545.455	606.061	0	0	0	0	n.a.	586.957	652.174	0	0
IRIS 313-10527	C68	ADT 12::IRGC 6254-1	Indica	group 5	India	0	0	n.a.	500	532	0	0		0.78	4.75	4.63	515	586	65	80	1.71017	1.32057	n.a.	5.12505	1.03134	1.75389	1.8251	0	0	n.a.	550	575	0	0	0	0	n.a.	400	560	0	0
IRIS 313-12052	C69	ADUKKAN::IRGC 81783-1	Indica	group 5	India	0.3	0.92	5.67	534	615	27	40		0.39	1.8	5	805	840	30	45	0.394655	0.645611	0.916552	15.301	6.17957	0.175389	0.202788	0	0	n.a.	608.696	608.696	0	0	0	0	n.a.	684.211	684.211	0	0
IRIS 313-11876	C71	AI DA::IRGC 72567-1	Indica	group 4	China	0	0	n.a.	436	559	0	0		0.14	0.78	8.4	527	560	0	50	1.71017	1.32057	n.a.	9.30393	0	n.a.	1.8251
IRIS 313-11744	C72	AI JIAO AO FAN ZI::IRGC 67871-1	Indica	group 2	China	0.28	0.74	4.25	534	567	27	27		0.72	3.01	5.28	595	690	55	90	1.04511	0.99591	-1.33431	13.1469	1.19177	0.892889	1.27757	0	0	n.a.	567.568	621.622	0	0	0	0	n.a.	571.429	673.469	0	0
IRIS 313-12273	C73	AIJIAONANTE::IRGC 96974-1	Indica	group 1	China	0.76	1.83	3	410	491	53	53		1.37	7.24	3.2	486	619	100	100	0.761464	0.986778	-0.427496	10.0793	3.51671	0.824328	0.857795
IRIS 313-11624	C78	ANADI WHITE::IRGC 61897-1	Indica	group 4	Nepal	0.07	0.16	4	455	575	7	7		0.93	6.55	5	567	604	40	100	1.58145	1.28831	-1.36799	10.7992	0.893831	1.44696	1.69734
IRIS 313-11745	C79	AN FU ZHAN::IRGC 67878-1	Indica	group 4	China	0.15	0.37	4	554	584	13	13		1.23	6.55	3.65	650	740	100	100	1.50162	1.24597	0.655885	7.55945	3.62364	1.52588	1.58783	0.331878	0.720176	4.4	472.222	583.333	0.333333	0.333333	0	0	n.a.	620	640	0	0
IRIS 313-10857	C85	ARC 10825::IRGC 21082-1	Indica	group 6	India	0.44	1.55	3.4	632	662	33	33		0.8	4.77	3.62	620	641	65	65	0.769578	0.891452	-0.415687	-1.86079	-0.576665	0.863454	0.898509	0	0	n.a.	631.579	736.842	0	0	0	0	n.a.	829.787	872.34	0	0
IRIS 313-10676	C89	ARC 10916::IRGC 12673-1	Indica	group 6	India	0.04	0.11	6	604	624	0	7		0.46	2.61	4.8	820	991	35	50	1.56146	1.26491	1.70998	24.1902	4.30762	1.75389	1.56958	0	0	n.a.	575	625	0	0	0	0	n.a.	462.963	555.556	0	0
IRIS 313-10894	C106	ARC 13204::IRGC 22558-1	Aus/boro	group 6	India	0.15	0.55	4	567	583	13	13		1.25	6.27	3.6	615	656	95	100	1.50495	1.20473	0.759993	2.92624	2.47522	1.51388	1.58783	0	0	n.a.	487.179	538.462	0	0	0	0	n.a.	490.566	641.509	0	0
IRIS 313-11275	C112	ARC 14975::IRGC 41848-1	Indica	group 3	India	0	0	n.a.	561	673	0	0		0.79	4.98	5.06	669	892	70	90	1.71017	1.32057	n.a.	9.16296	4.41894	1.75389	1.8251	0	0	n.a.	485.714	571.429	0	0	0	0	n.a.	545.455	545.455	0	0
IRIS 313-11443	C117	ARC 18533::IRGC 51756-1	Indica	group 4	India	0	0	n.a.	532	726	0	0		0.79	4.55	5.9	533	675	40	100	1.71017	1.32057	n.a.	1.11992	-1.33408	1.75389	1.8251
IRIS 313-10666	C119	ARC 6218::IRGC 12255-1	Indica	group 4	India	0	0	n.a.	573	638	0	0		0.49	2.64	7	570	917	0	100	1.71017	1.32057	n.a.	0	5.63502	n.a.	1.8251
IRIS 313-12147	C126	ARNG'-KAR PHAR ONG::IRGC 87196-1	Indica	group 2	Cambodia	0	0	n.a.	532	533	0	0		0.88	4.01	4.29	575	575	80	85	1.71017	1.32057	n.a.	4.2439	1.2545	1.75389	1.8251	0	0	n.a.	534.884	604.651	0	0	0	0	n.a.	516.129	709.677	0	0
IRIS 313-10924	C130	ATH HAGARI JARAHAN PADDY::IRGC 23796-1	Indica	group 4	Nepal	0.17	0.58	3.5	486	518	13	13		1.1	5.63	3.95	710	728	85	95	1.44587	1.18452	-0.779234	16.4148	5.71058	1.48565	1.57535	0	0	n.a.	548.387	612.903	0	0	0	0	n.a.	666.667	688.889	0	0
IRIS 313-11049	C133	AUS 219::IRGC 29031-1	Aus/boro	group 6	Bangladesh	0.1	0.24	3	447	479	7	7		1.26	8.07	3.7	378	478	80	100	1.57444	1.28129	-1.29404	-11.1402	0	1.60042	1.69734
IRIS 313-11051	C135	AUS 242::IRGC 29040-1	Aus/boro	group 6	Bangladesh	0.15	0.47	4	479	687	13	13		1.28	8.24	3.5	297	461	100	100	1.50976	1.24524	0.977134	-39.6219	-8.54968	1.52588	1.58783
IRIS 313-11054	C138	AUS 295::IRGC 29083-1	Aus/boro	group 6	Bangladesh	0.1	0.24	3	429	571	7	7		1.26	6.73	3.7	381	577	80	100	1.57444	1.27347	-1.29404	-4.65197	-0.313625	1.60042	1.69734
IRIS 313-11055	C139	AUS 299::IRGC 29087-1	Aus/boro	group 6	Bangladesh	0.38	1.29	3	395	492	27	27		1.43	8.95	3	353	486	100	100	1.25572	1.13023	0	-6.71951	-0.372429	1.28034	1.33232
IRIS 313-11878	C153	BAI RI XIAN::IRGC 72588-1	Indica	group 4	China	0.17	0.57	3.5	470	500	13	13		1.27	7.44	3.22	373	699	90	90	1.48125	1.21939	0.594777	-14.3232	4.92255	1.50055	1.56147
IRIS 313-11164	C155	BAK TULSI::IRGC 34831-1	Aus/boro	group 6	India	0	0	n.a.	379	441	0	0		1.02	5.86	4.3	365	520	100	100	1.71017	1.32057	n.a.	0	2.40647	1.75389	1.8251
IRIS 313-10990	C156	BALIBUD::IRGC 26871-1	Indica	group 2	Philippines	0.72	2.2	4.83	422	427	73	80		1.1	6.08	4.3	506	545	60	100	0.590787	0.842731	0.843062	9.67609	4.22538	-0.380009	0.365019
IRIS 313-11454	C161	BARI SUTAR::IRGC 52410-1	Aus/boro	group 6	India	0	0	n.a.	436	449	0	0		0.23	0.94	8.14	483	618	0	70	1.71017	1.32057	n.a.	5.03963	4.98201	n.a.	1.8251
IRIS 313-11023	C164	BASMATI SURKH 161::IRGC 27797-1	Basmati/sadri	group 11	Pakistan	0.1	0.34	3	628	630	7	7		0.78	4.31	5.9	561	573	50	100	1.49092	1.21639	-3.362	-6.36585	-1.88175	1.50835	1.69734
IRIS 313-11024	C166	BEGMI 135::IRGC 27845-1	Aus/boro	group 6	Pakistan	0	0	n.a.	448	475	0	0		1.33	9.37	3.3	345	584	100	100	1.71017	1.32057	n.a.	-17.2787	3.39039	1.75389	1.8251
IRIS 313-11823	C170	BHU BHUSI::IRGC 70803-1	Indica	group 5	India	0.77	2.79	4.1	444	630	47	67		1.35	7.97	3.3	405	586	90	100	0.734741	0.858286	1.65817	-5.90006	-1.21197	0.83797	0.602282
IRIS 313-11482	C179	BONGEZA::IRGC 53483-1	Aus/boro	group 6	Bangladesh	0	0	n.a.	401	452	0	0		0.82	4.34	5.4	310	478	70	100	1.71017	1.32057	n.a.	-15.1189	1.11729	1.75389	1.8251
IRIS 313-10554	C180	BONG SEN::IRGC 7011-1	Indica	group 2	Vietnam	0.1	0.25	3	536	537	7	7		1.34	8.3	3.4	408	907	90	100	1.58255	1.28079	-0.804699	-19.6546	7.34927	1.61748	1.69734
IRIS 313-11853	C187	BU ZHI MING::IRGC 71971-1	Indica	group 4	China	0.81	2.5	3.7	393	511	67	67		1.43	10	3	540	702	100	100	0.741473	0.990426	1.59599	15.6789	5.03567	0.578784	0.602282
IRIS 313-10497	C194	CE IN TSAN::IRGC 4362-1	Indica	group 4	China	0.33	0.89	3.75	385	524	20	27		1.27	7.05	3.6	449	722	80	100	1.2658	1.15386	0.284997	9.40731	4.8977	1.31542	1.33232
IRIS 313-12210	C201	CHAM TON::IRGC 90600-1	Indica	group 2	Vietnam	0	0	n.a.	528	557	0	0		1.03	4.38	4.11	496	593	60	90	1.71017	1.32057	n.a.	-2.41902	1.21197	1.75389	1.8251
IRIS 313-10450	C202	CHAN KU::IRGC 1069-1	Indica	group 4	China	0.47	1.34	3.2	394	537	33	33		1.43	8.56	3	482	708	100	100	1.14809	1.11384	0.455996	10.0793	4.28032	1.17511	1.22281
IRIS 313-11992	C205	CHAO LAO SOUNG::IRGC 78799-1	Indica	group 2	Laos	0.78	2.61	3.44	519	620	53	60		1.14	8.95	4.2	468	705	70	100	0.540055	0.935463	-1.2377	-6.57343	2.01427	0.425945	0.730038
IRIS 313-11854	C213	CHI GU::IRGC 71988-1	Indica	group 4	China	0	0	n.a.	463	569	0	0		1.49	7.95	2.56	263	679	90	90	1.71017	1.32057	n.a.	-42.5569	2.8918	1.75389	1.8251
IRIS 313-11694	C215	CHING LIU::IRGC 65018-1	Indica	group 2	Taiwan	0.32	0.89	2.67	497	766	20	20		1.29	9.23	3	491	724	90	90	1.28594	1.19323	-0.752393	0	-0.734655	1.36414	1.41952
IRIS 313-11991	C217	CHON::IRGC 78776-1	Indica	group 2	Laos	0	0	n.a.	459	547	0	0		0.77	5.19	5.9	553	628	40	100	1.71017	1.32057	n.a.	10.7992	2.5538	1.75389	1.8251
IRIS 313-11355	C220	CN 44-40-7::IRGC 45368-1	Indica	group 4	India	0.06	0.14	5	415	479	7	7		1.63	9.04	2.6	492	656	100	100	1.64722	1.30012	6.31379	10.8856	4.67542	1.63112	1.69734
IRIS 313-11409	C222	CUTTACK 29::IRGC 49573-1	Indica	group 5	India	0.23	0.74	4	450	626	13	20		1.83	12.29	2.2	404	852	100	100	1.49523	1.24105	5.59631	-6.04756	4.98882	1.52588	1.46008
IRIS 313-11795	C224	DA GU AI 7::IRGC 70075-1	Indica	group 4	China	0.63	1.8	3.29	545	718	47	47		1.29	7	3	575	617	90	90	0.874972	0.980993	0.661194	2.12195	-2.93059	0.83797	0.87199
IRIS 313-11855	C225	DA GUAN YIN ZHAN::IRGC 72006-1	Indica	group 4	China	0	0	n.a.	441	475	0	0		1.43	8.36	3	442	500	100	100	1.71017	1.32057	n.a.	-4.0317	1.78766	1.75389	1.8251
IRIS 313-11856	C226	DA HEI GU::IRGC 72009-1	Indica	group 4	China	1.37	4.69	3.27	457	567	93	100		1.83	13.7	2.2	471	790	100	100	0.429879	0.86849	3.3267	2.51982	4.81293	0.122772	0
IRIS 313-11857	C227	DA LI BAI 63::IRGC 72016-1	Indica	group 4	China	0	0	n.a.	550	627	0	0		0.77	4.36	6.1	494	777	40	100	1.71017	1.32057	n.a.	-6.04756	3.48246	1.75389	1.8251
IRIS 313-10756	C228	DAMODAR::IRGC 17038-1	Indica	group 5	India	0.11	0.33	5	371	446	13	13		1.36	8.76	3.2	412	589	100	100	1.57185	1.27082	3.84747	4.42504	4.5449	1.52588	1.58783
IRIS 313-11858	C229	DA TIE ZHAN::IRGC 72029-1	Indica	group 4	China	0	0	n.a.	498	510	0	0		0.42	2.46	7	504	534	10	80	1.71017	1.32057	n.a.	0	1.32419	1.75389	1.8251
IRIS 313-11720	C231	DAW 85::IRGC 66704-1	Indica	group 2	Thailand	0.71	2.11	3.78	447	549	60	60		1.27	7.83	3.5	547	677	100	100	0.754092	0.964706	0.547195	12.0951	3.4686	0.701556	0.730038
IRIS 313-11705	C232	DAWK PUD KHAO::IRGC 65808-1	Indica	group 2	Thailand	0.9	2.91	3.73	466	543	67	73		1.25	7.57	3.8	519	700	90	100	0.478848	0.812925	-0.125999	-3.48898	6.0428	0.448216	0.492776
IRIS 313-11671	C240	DERAWA::IRGC 64106-1	Temperate japonica	group 5	Nepal	0.25	0.41	4.75	456	481	20	27		0.9	3.63	4	348	437	80	80	1.23512	1.17141	1.28249	-22.4624	-0.83147	1.31542	1.20913	0.185794	0.312133	4.66667	411.765	588.235	0.2	0.2	0	0	n.a.	424.242	454.545	0	0
IRIS 313-10734	C241	DEVARASI::IRGC 16173-1	Aus/boro	group 6	Nepal	0.19	0.63	3	450	523	13	13		1.14	6.64	4.2	436	622	70	100	1.42514	1.19527	-1.95427	0	3.12131	1.42817	1.58783
IRIS 313-11525	C244	DIAMBARANG::IRGC 56726-1	Tropical japonica	group 2	Guinea-Bissau	0	0	n.a.	414	493	0	0		1.13	8.54	4	271	606	90	100	1.71017	1.32057	n.a.	-30.2378	2.97944	1.75389	1.8251
IRIS 313-12334	C254	DO KHAW::IRGC 106977-1	Indica	group 2	Laos	1.11	3.15	3.54	455	589	80	87		1.3	7.64	3.4	534	779	100	100	0.249948	0.776093	0.281645	8.95934	4.35456	0.350778	0.237262
IRIS 313-11859	C256	DONG DU::IRGC 72037-1	Indica	group 4	China	0	0	n.a.	407	564	0	0		1.73	12.83	2.6	426	874	90	100	1.71017	1.32057	n.a.	2.81282	6.36983	1.75389	1.8251
IRIS 313-12261	C271	EA TOM::IRGC 95276-1	Indica	group 2	Laos	0.2	0.56	4.33	545	650	20	20		1.4	8.02	3.1	482	769	100	100	1.46586	1.22836	2.71391	-7.55945	2.5874	1.40311	1.46008
IRIS 313-10833	C272	EDAKKADAN 0-69-27::IRGC 19560-1	Indica	group 5	India	0	0	n.a.	427	463	0	0		1.48	11.21	2.9	404	525	100	100	1.71017	1.32057	n.a.	-4.53567	2.06269	1.75389	1.8251
IRIS 313-11799	C279	E ZI 110::IRGC 70201-1	Indica	group 4	China	0.29	0.71	3	445	635	20	20		1.29	6.12	3	453	770	90	90	1.32572	1.16736	0	1.31469	3.25029	1.36414	1.41952
IRIS 313-12053	C280	FACAGRO 406::IRGC 82049-1	Indica	group 3	Burundi	0.13	0.34	4.5	451	551	13	13		1.58	8.92	2.7	508	690	100	100	1.56946	1.27023	4.55996	6.04756	3.41759	1.52588	1.58783
IRIS 313-11801	C281	FAN WU::IRGC 70245-1	Indica	group 1	China	0	0	n.a.	524	680	0	0		1.43	8.52	3	645	677	100	100	1.71017	1.32057	n.a.	10.3942	0	1.75389	1.8251
IRIS 313-11573	C288	GAO LIANG ZAO::IRGC 59563-1	Temperate japonica	group 2	China	0.93	3.8	3.55	554	560	73	73		1.73	13.85	2.4	500	875	100	100	0.790831	0.958246	3.27747	-7.25707	6.50059	0.47355	0.492776
IRIS 313-11066	C290	GASMAL 339::IRGC 29333-1	Basmati/sadri	group 11	Bangladesh	1.33	3.75	3	413	539	93	93		0.92	5	5.3	390	581	50	100	-0.762142	0.330142	-2.96828	-6.36585	1.54109	-1.50835	0.127757
IRIS 313-11929	C292	GILINGAN MARANGRAS::IRGC 75213-1	Tropical japonica	group 9	Philippines	0.04	0.13	6	318	368	0	7		0.96	4.26	4.33	415	528	70	90	1.63892	1.28027	2.63804	13.2751	5.73401	1.75389	1.68314
IRIS 313-12342	C303	HAI NA::IRGC 107117-1	Tropical japonica	group 8	Laos	0.16	0.36	5.33	494	523	13	20		1	5.12	4.4	544	672	100	100	1.43655	1.22772	1.44571	6.59733	3.94337	1.52588	1.46008
IRIS 313-11861	C307	HEI YAN ZHAN::IRGC 72090-1	Indica	group 4	China	0.55	1.51	4	485	547	33	47		0.64	3.98	6.22	480	642	40	90	0.240493	0.819548	-2.44126	-1.25991	3.02527	0.306931	0.87199
IRIS 313-11948	C317	HOU LU BAI::IRGC 76582-1	Indica	group 4	China	0	0	n.a.	367	536	0	0		0.87	4.32	5.6	439	696	50	100	1.71017	1.32057	n.a.	9.84486	4.34146	1.75389	1.8251
IRIS 313-10504	C318	HSIEH DAU::IRGC 4727-1	Indica	group 4	China	0	0	n.a.	419	496	0	0		1.43	10.66	3	408	795	100	100	1.71017	1.32057	n.a.	-3.02378	6.70373	1.75389	1.8251
IRIS 313-10968	C325	IH PEN SHIM MING::IRGC 26067-1	Indica	group 4	Brazil	0	0	n.a.	646	670	0	0		1.34	6.51	2.89	474	650	90	90	1.71017	1.32057	n.a.	-20.1585	-0.55005	1.75389	1.8251	0	0	n.a.	564.103	615.385	0	0	0	0	n.a.	589.744	641.026	0	0
IRIS 313-11961	C329	IN TOK::IRGC 77071-1	Indica	group 2	Thailand	0.57	1.68	3	524	618	40	40		1.13	6.43	3.67	659	731	80	90	0.847519	0.975536	-1.24871	11.1647	2.93862	0.876945	1.01394
IRIS 313-11802	C353	JIE CAO ZHAN::IRGC 70305-1	Temperate japonica	group 4	China	0.22	0.74	5.5	491	510	20	27		1.43	9.17	3	484	597	100	100	1.44707	1.214	5.69995	-1.25991	2.68149	1.40311	1.33232	0.477963	1.5247	4.28571	542.857	628.571	0.466667	0.466667	0	0	n.a.	594.595	648.649	0	0
IRIS 313-12080	C362	KA GIL::IRGC 83029-1	Indica	group 1	Philippines	0	0	n.a.	495	596	0	0		0.96	4.78	4.7	500	540	90	100	1.71017	1.32057	n.a.	1.20951	-1.98629	1.75389	1.8251	0	0	n.a.	588.235	705.882	0	0	0	0	n.a.	606.061	636.364	0	0
IRIS 313-11489	C368	KALU T 139::IRGC 53670-1	Indica	group 6	India	0.12	0.32	5	480	562	7	13		1.36	8.85	3.2	473	662	100	100	1.55928	1.27282	3.84747	-1.25991	2.93497	1.63112	1.58783
IRIS 313-11628	C377	KARISHNABELI::IRGC 61979-1	Aus/boro	group 1	Nepal	0	0	n.a.	633	672	0	0		1.34	7.03	3.3	465	630	100	100	1.71017	1.32057	n.a.	-27.021	-0.283756	1.75389	1.8251	0	0	n.a.	535.714	642.857	0	0	0	0	n.a.	407.407	592.593	0	0
IRIS 313-11414	C378	KARUNJEERAGA SAMBA::IRGC 49774-1	Indica	group 5	India	0.42	1.18	3.6	375	527	33	33		1.63	11.22	2.6	502	753	100	100	1.26951	1.18168	2.63075	14.5141	5.24381	1.17511	1.22281
IRIS 313-10963	C380	KATAKCHIKON::IRGC 25880-1	Aus/boro	group 6	Bangladesh	0.07	0.23	4	409	428	7	7		0.87	5.31	4.56	331	470	70	90	1.57257	1.26337	-0.839993	-10.6722	2.23458	1.5785	1.68314
IRIS 313-11867	C385	KE SHU BAI::IRGC 72183-1	Indica	group 4	China	0	0	n.a.	475	677	0	0		1.19	8.81	3.9	531	735	70	100	1.71017	1.32057	n.a.	5.70524	1.44946	1.75389	1.8251
IRIS 313-11092	C395	KHAO PA SIEV::IRGC 30063-1	Intermediate type	NA	Laos	0.28	1	4.5	525	680	20	27		1.28	7.53	3.6	498	740	90	100	1.33607	1.14519	1.70998	-3.62853	1.66848	1.36414	1.33232
IRIS 313-11814	C400	KIKUBA::IRGC 70722-1	Indica	group 2	Kenya	1.05	3.47	3	562	589	73	73		1.05	5.09	3.5	539	782	70	80	0	0.420298	-0.977134	-2.23984	4.75201	-0.0751667	0.159696
IRIS 313-11449	C402	KODIA PHUL::IRGC 52168-1	Aus/boro	group 5	India	0.23	0.71	4	358	530	13	20		0.78	3.7	5.7	523	537	30	100	1.20589	1.06716	-2.03998	20.5389	-0.337295	0.993871	1.46008
IRIS 313-11456	C403	KOLAMBA::IRGC 52456-1	Aus/boro	group 6	India	0.16	0.49	5.33	409	412	13	20		0.32	1.3	7.75	397	590	10	80	0.855086	0.822815	-2.13583	-1.51189	5.66093	-0.526167	1.36882
IRIS 313-11565	C409	KUSUM KATIKI::IRGC 59099-1	Indica	group 5	Nepal	0	0	n.a.	490	573	0	0		1.45	8.11	3.2	378	720	90	100	1.71017	1.32057	n.a.	-19.0975	3.72429	1.75389	1.8251
IRIS 313-11751	C412	L 10833::IRGC 68121-1	Indica	group 1	China	0.37	1.16	4.2	581	615	27	33		1.4	10.58	3.1	527	760	100	100	1.2582	1.17578	2.42708	-6.97795	3.52828	1.28034	1.22281
IRIS 313-12346	C413	LAB::IRGC 107468-1	Tropical japonica	group 8	Laos	0.71	1.88	4.1	466	567	67	67		1.23	7.89	3.6	520	750	100	100	0.723	1.00591	0.949992	4.74318	4.46915	0.578784	0.602282
IRIS 313-11919	C415	LAKHA KUAR::IRGC 74760-1	Indica	group 5	India	0.4	1.29	3.8	383	484	33	33		1.13	7.33	3.9	480	524	100	100	1.1048	1.08816	-0.175383	12.5991	1.37512	1.17511	1.22281
IRIS 313-11828	C416	LALI GURMATIA::IRGC 70854-1	Temperate japonica	group 5	India	0	0	n.a.	434	553	0	0		1.25	6.18	3.11	484	682	90	90	1.71017	1.32057	n.a.	-8.81935	6.57228	1.75389	1.8251	0.112751	0.188295	5	487.805	512.195	0.133333	0.133333	0	0	n.a.	487.805	536.585	0	0
IRIS 313-12222	C420	LAM BOUN::IRGC 91525-1	Indica	group 2	Laos	0.29	0.78	3	481	594	20	20		1.09	7.18	4.4	561	710	70	100	1.25517	1.17711	-2.17634	9.54877	3.0214	1.25278	1.46008
IRIS 313-11577	C422	LANG QIAN CHE::IRGC 59730-1	Temperate japonica	group 2	China	0.25	0.78	3.67	60	540	20	20		1.36	11.14	3.2	477	779	100	100	1.3958	1.2281	1.00462	52.9161	5.27131	1.40311	1.46008
IRIS 313-11629	C425	LATIJHABAR::IRGC 61991-1	Basmati/sadri	group 6	Nepal	0	0	n.a.	455	652	0	0		0.78	4.12	4.63	383	503	60	80	1.71017	1.32057	n.a.	-10.8546	-5.36298	1.75389	1.8251
IRIS 313-12301	C426	LG 10178::IRGC 98526-1	Indica	group 4	Laos	0.1	0.25	3	457	583	7	7		1.01	5.79	4.9	481	791	60	100	1.54085	1.26355	-2.65222	3.77972	4.52572	1.54927	1.69734
IRIS 313-12130	C428	KHAO PA::IRGC 85972-1	Indica	group 2	Laos	0.63	2.14	3.29	496	637	47	47		1.35	9.02	3.3	441	553	90	100	0.912092	1.00726	-0.0207271	-6.87222	-2.5538	0.83797	0.967301
IRIS 313-11881	C438	LIU TIAO XIAN::IRGC 72758-1	Indica	group 4	China	0.91	2.83	3.2	380	410	67	67		1.13	7.98	4	503	654	90	100	0.332954	0.852246	-1.36799	13.3046	6.6006	0.448216	0.602282
IRIS 313-10748	C446	LUA DUC::IRGC 16718-1	Indica	group 2	Vietnam	1.14	3.51	3	427	523	80	80		1.43	8.06	3	560	707	100	100	0.346818	0.745482	0	15.9146	4.34146	0.350778	0.365019
IRIS 313-10513	C447	LUBANG PUTI::IRGC 5429-1	Indica	group 2	NA	0.27	0.78	4.5	409	534	20	27		1.48	8.95	2.9	468	579	100	100	1.39818	1.20548	3.77376	7.88812	1.23287	1.40311	1.33232
IRIS 313-11133	C450	LWANKHAN::IRGC 33330-1	Indica	group 2	Myanmar	0.15	0.38	4	678	719	13	13		0.75	3.68	6.2	553	592	40	100	1.36814	1.1842	-2.42708	-8.20008	-5.1076	1.18388	1.58783
IRIS 313-12139	C469	MAn.a.ARA DHAN::IRGC 86940-1	Aus/boro	group 6	Nepal	0.14	0.38	4.5	409	410	7	13		0.52	2.61	6.89	408	499	20	90	1.24974	1.1283	-2.37264	0	3.57532	1.14003	1.56147
IRIS 313-11882	C470	MAN TIAN QING::IRGC 72776-1	Indica	group 4	China	0	0	n.a.	450	619	0	0		1.1	6.38	4.2	403	750	70	100	1.71017	1.32057	n.a.	-4.42504	3.29306	1.75389	1.8251
IRIS 313-11729	C481	MEI LIU ZAO 5::IRGC 67231-1	Indica	group 1	China	0	0	n.a.	640	641	0	0		1.1	5.32	4.4	504	539	80	100	1.71017	1.32057	n.a.	-18.1427	-3.64153	1.75389	1.8251	0.129418	0.216128	4.5	529.412	617.647	0.133333	0.133333	0	0	n.a.	617.647	676.471	0	0
IRIS 313-10716	C496	MURUNGA::IRGC 15428-1	Indica	group 5	Sri Lanka	0.35	1.01	4.2	440	498	33	33		1.24	9.77	3.6	423	437	100	100	1.22746	1.18405	1.13999	-2.81282	-2.91015	1.17511	1.22281
IRIS 313-11546	C521	NGA CHAN HMWE::IRGC 58146-1	Indica	group 5	Myanmar	0.14	0.42	5.67	621	628	13	20		1.14	5.59	3.56	478	576	90	90	1.50015	1.22135	4.05401	-17.6387	-1.56812	1.50055	1.41952	0.104974	0.222544	5.5	555.556	638.889	0.0666667	0.133333	0	0	n.a.	514.286	657.143	0	0
IRIS 313-10476	C538	PACHCHAIPERUMAL 2462-11::IRGC 3474-1	Indica	group 5	Sri Lanka	0.21	0.63	5.25	530	531	20	27		0.95	6.95	4.6	514	552	100	100	1.33213	1.20086	0.966513	-1.16299	0.957676	1.40311	1.33232	0	0	n.a.	540.541	594.595	0	0	0	0	n.a.	500	552.632	0	0
IRIS 313-10978	C550	PANI TORONG::IRGC 26411-1	Indica	group 5	Bangladesh	0.15	0.35	4	479	493	13	13		1	5.55	4.7	384	467	80	100	1.45365	1.23729	-1.01871	-14.3232	-1.55449	1.46888	1.58783	0	0	n.a.	571.429	714.286	0	0	0	0	n.a.	400	422.222	0	0
IRIS 313-11521	C652	TAN NONG::IRGC 56126-1	Indica	group 4	Vietnam	0.04	0.11	6	524	700	0	7		0.9	4.28	5	463	642	80	100	1.63417	1.28663	1.36799	-7.88812	-1.39661	1.75389	1.69734	0.0563757	0.117261	5	609.756	658.537	0.0666667	0.0666667	0	0	n.a.	619.048	666.667	0	0
IRIS 313-10708	C990	B 6311 A 5553-16-2::IRGC 14541-1	Tropical japonica	group 10	United States	0	0	n.a.	551	694	0	0		0.85	4.34	5.1	344	404	80	100	1.71017	1.32057	n.a.	-36.2853	-13.4075	1.75389	1.8251	0	0	n.a.	516.129	580.645	0	0	0	0	n.a.	551.724	586.207	0	0
IRIS 313-10967	C1052	IAS 22-8 PALMAR::IRGC 26058-1	Temperate japonica	group 9	Brazil	0.74	1.93	3.67	556	670	60	60		1.39	7.85	3.3	567	730	100	100	0.799721	0.995893	0.766902	1.06097	1.69103	0.701556	0.730038	0.0319312	0.0645011	7	638.889	666.667	0	0.0666667	0	0	n.a.	583.333	694.444	0	0
IRIS 313-12061	C1198	YUNLEN 13::IRGC 82402-1	Temperate japonica	group 7	China	1.07	3	3.93	700	725	93	93		1.27	5.75	3.11	623	875	90	90	0.269319	0.631576	1.80346	-5.75958	3.04715	-0.058463	-0.0608365	2.68333	5.8765	4.58333	750	750	0.8	0.8	0.144683	0.244513	5.66667	615.385	692.308	0.133333	0.2
IRIS 313-15904	C1222	JINBUBYEO::G1	Temperate japonica	group 7	South Korea	0.24	0.45	4.75	670	719	27	27		1.24	6.76	3.6	541	792	100	100	1.37917	1.23266	2.18498	-13.439	1.81029	1.28034	1.33232	0	0	n.a.	735.294	764.706	0	0	0	0	n.a.	625	708.333	0	0
IRIS 313-9523	G23	RIKUTO KEMOCHI	Japonica	group 8	Japan	1.08899	3.93713	3.61538	555.556	569.444	80	86.6667		1.29718	8.27602	3	555.556	777.778	90	90	0.27447	0.692337	1.40306	0	2.09492	0.194877	0.0675961
IRIS 313-8204	G80	S 102	Temperate japonica	group 9	United States	0.646415	2.58566	4	537.5	625	50	56.6667		1.30037	8.0753	3.10714	536.585	682.927	93.3333	93.3333	0.860044	0.89773	1.9655	-0.0359974	0.615318	0.814306	0.717002
IRIS 313-8136	G82	SAFARI	Temperate japonica	group 10	Portugal	0.864987	3.42234	3.95652	467.532	558.442	76.6667	76.6667		1.27022	8.80266	3.34483	513.514	662.162	96.6667	96.6667	0.545594	0.807151	1.25087	1.83727	1.11552	0.362874	0.377606
IRIS 313-8060	G93	77 UPLA	Japonica	group 10	Argentina	0.296177	1.61551	5.45455	369.863	369.863	20	36.6667		1.25911	7.41618	3.41379	527.778	611.111	96.6667	96.6667	1.30789	1.0329	4.08889	6.2509	2.67685	1.39102	1.13282
IRIS 313-8057	G94	79 UPLA	Japonica	group 10	Argentina	0.60586	2.49472	4.11765	537.313	611.94	53.3333	56.6667		0.996772	4.76457	3.84615	537.313	656.716	86.6667	86.6667	0.670693	0.629122	0.482819	0	0.483152	0.674573	0.631764
IRIS 313-8062	G95	80 UPLA	Temperate japonica	group 10	Argentina	0.174272	0.731944	4.2	414.286	571.429	16.6667	16.6667		1.15204	5.58738	3.64286	597.222	666.667	90	93.3333	1.45147	1.14757	1.04611	6.92652	1.02152	1.4291	1.49919
IRIS 313-8072	G114	CENTURY PATNA	Tropical japonica	group 9	United States	0.210093	1.02045	4.85714	505.051	555.556	20	23.3333		1.09341	6.93224	4.06667	405.941	564.356	93.3333	100	1.38157	1.12618	1.32954	-4.26314	0.100572	1.37806	1.39924
IRIS 313-8165	G118	CIGALON	Temperate japonica	group 7	France	0.449365	1.76001	3.91667	472.222	583.333	40	40		1.25522	7.38072	3.41379	506.849	616.438	93.3333	96.6667	1.09794	1.00566	1.00757	1.38972	0.366117	1.00222	1.06988
IRIS 313-8161	G121	CNA 4081	Temperate japonica	group 1	Brazil	0.0730423	0.292169	4	364.706	505.882	6.66667	6.66667		1.30675	9.05575	3.36667	530.12	530.12	100	100	1.61458	1.27796	1.28672	6.53775	0.283177	1.63696	1.70342
IRIS 313-8158	G124	CT 23	Temperate japonica	group 10	Colombia	0.0524868	0.288677	5.5	465.753	726.027	3.33333	6.66667		1.28452	7.48877	3.43333	506.667	666.667	100	100	1.64029	1.26966	4.11725	1.6422	-0.636701	1.69543	1.70342
IRIS 313-8159	G125	CT 36	Temperate japonica	group 10	Colombia	0.446177	1.62246	3.63636	541.667	708.333	36.6667	36.6667		1.18856	6.85798	3.65517	520	626.667	93.3333	96.6667	1.06818	1.00815	-0.0351969	-0.862042	-0.897494	1.06486	1.13282
IRIS 313-8114	G133	FAISCA	Temperate japonica	group 10	Portugal	0.54463	2.06181	3.78571	649.351	662.338	46.6667	46.6667		1.273	8.18541	3.34483	733.333	773.333	96.6667	96.6667	0.978508	0.987931	0.901583	2.93013	1.11892	0.907184	0.944015
IRIS 313-8041	G151	GRALDO	Temperate japonica	group 10	Italy	0	n.a.	n.a.	456.14	561.404	0	0		1.06329	6.20963	3.85185	448.276	637.931	80	90	1.71017	n.a.	n.a.	-0.328397	0.835232	1.75389	1.8251
IRIS 313-8192	G182	L 205	Temperate japonica	group 10	United States	0.10123	0.438664	4.33333	391.304	478.261	10	10		1.14563	4.9606	3.86667	454.545	545.455	100	100	1.55906	1.20379	0.82551	2.62937	0.777244	1.5785	1.64259
IRIS 313-8214	G194	MELAS	Temperate japonica	group 10	Greece	0.0841534	0.294537	3.5	540.984	540.984	6.66667	6.66667		1.24841	6.72894	3.56667	508.197	672.131	100	100	1.59489	1.26276	-0.127849	-1.31469	1.40209	1.63696	1.70342
IRIS 313-11436	C601	SAKAZELE (538)::IRGC 50880-1	Indica	group 9	Ivory Coast	0.401733	1.60693	4	768.116	768.116	36.6667	36.6667		1.13022	6.38577	3.82759	638.889	638.889	93.3333	96.6667	1.1023	0.988257	0.308105	-4.76852	-1.40958	1.06486	1.13282
IRIS 313-11462	C602	SALSI::IRGC 52833-1	Indica	group 6	India	0.0563757	0.281878	5	404.762	452.381	6.66667	6.66667		1.00563	5.20919	4.46667	511.628	581.395	80	100	1.6143	1.24911	0.816709	4.27538	1.45842	1.60773	1.70342
IRIS 313-10661	C603	SAMBA::IRGC 11993-1	Indica	group 5	Sri Lanka	0.449775	1.90289	4.23077	193.182	284.091	43.3333	43.3333		1.15286	11.8398	3.86667	363.636	500	96.6667	100	1.04297	1.10833	0.644079	7.55945	2.57315	0.967663	1.03422
IRIS 313-12308	C604	SAM SI::IRGC 99020-1	Indica	group 2	Laos	0.779431	3.38883	4.34783	463.158	589.474	70	76.6667		1.32897	12.6119	3.3	494.737	673.684	100	100	0.707168	0.96573	2.17184	1.27765	0.899452	0.526167	0.425856
IRIS 313-11953	C605	SAN BAO GU::IRGC 76732-1	Indica	group 4	China	0.120675	0.442474	3.66667	472.222	541.667	10	10		1.40675	13.1109	3.06667	449.275	594.203	100	100	1.56347	1.276	1.33825	-0.95753	0.589116	1.5785	1.64259
IRIS 313-11871	C608	SAN ZHAO QI::IRGC 72289-1	Indica	group 4	China	0.574048	2.61511	4.55556	728.814	728.814	60	60		1.2723	8.04095	3.5	586.207	586.207	96.6667	100	0.938563	0.891088	2.06284	-5.43701	-1.60718	0.665269	0.730038
IRIS 313-11568	C610	SATHIYA::IRGC 59225-1	Indica	group 4	Nepal	1.07332	3.31329	3.08696	462.5	600	76.6667	76.6667		1.32341	11.4872	3.33333	444.444	555.556	100	100	0.323181	0.939672	-0.505561	-0.755945	-0.51076	0.409241	0.425856
IRIS 313-12241	C612	SEMENDANG::IRGC 93633-1	Tropical japonica	group 9	Indonesia	0.99873	3.53717	3.54167	371.795	525.641	80	80		1.39563	8.84833	3.1	405.063	544.304	100	100	0.486356	0.792663	0.974508	1.43191	0.216037	0.350778	0.365019
n.a. indicates the value is not available due to no germination
