# Supplementary material for: Genome-wide association study of salt tolerance at the seed germination stage in rice
Source: BMC Plant Biol. 2017 May 30;17:92. doi: 10.1186/s12870-017-1044-0 (PMC5450148; doi:10.1186/s12870-017-1044-0)
Supplement: Supplementary file 6 — Filtered and effective numbers of SNPs across subpopulations and adjusted significant P value thresholds based on Bonferroni correction. (XLSX 9 kb) [file 12870_2017_1044_MOESM6_ESM.xlsx]

## Sheet: Sheet1
Table S3. Filtered and effective numbers of SNPs across subpopulations and adjusted significant P value thresholds based on the Bonferroni correction
Population	N of accessions	SNP number after filter	Effective number	Significant P value
Whole	478	6361920	1.5465e+06	3.23e-08
Indica	305	5111436	1.39359e+06	3.59e-08
Non-indica	173	6029780	1.25589e+06	3.98e-08
