# Supplementary material for: Genome-wide association study of salt tolerance at the seed germination stage in rice
Source: BMC Plant Biol. 2017 May 30;17:92. doi: 10.1186/s12870-017-1044-0 (PMC5450148; doi:10.1186/s12870-017-1044-0)
Supplement: Supplementary file 7 — List of SNPs with significant P values detected by genome-wide association analysis in this study. (XLSX 24 kb) [file 12870_2017_1044_MOESM7_ESM.xlsx]

## Sheet: Table S4
Table S4. List of SNPs with significant P values detected by genome-wide association analysis in this study
Treat	Trait	Chromosome	Position	Effect	Whole	Indica	non-Indica	Gene ID	Annotation (MSU 7.0)
SSI	MGT	1	15450039	intergenic_region	6.21953e-10	-	-	LOC_Os01g27710-LOC_Os01g27720	LOC_Os01g27710 | expressed protein	LOC_Os01g27720 | E3 ubiquitin-protein ligase MGRN1, putative, expressed
SSI	MGT	1	15451862	intergenic_region	2.04543e-09	-	-	LOC_Os01g27710-LOC_Os01g27720	LOC_Os01g27710 | expressed protein	LOC_Os01g27720 | E3 ubiquitin-protein ligase MGRN1, putative, expressed
SSI	MGT	1	15463330	missense_variant	3.11053e-08	-	-	LOC_Os01g27730	LOC_Os01g27730 | GTPase of unknown function domain containing protein, putative, expressed
SSI	MGT	1	17736489	intergenic_region	9.93e-09	-	-	LOC_Os01g32320-LOC_Os01g32330	LOC_Os01g32320 | retrotransposon protein, putative, Ty1-copia subclass, expressed	LOC_Os01g32330 | heavy metal-associated domain containing protein, expressed
SSI	VI	2	526662	intergenic_region	-	-	8.83091e-10	LOC_Os02g01950-LOC_Os02g01960	LOC_Os02g01950 | transposon protein, putative, unclassified, expressed	LOC_Os02g01960 | tetratricopeptide repeat domain containing protein, expressed
SSI	VI	2	655464	synonymous_variant	-	-	2.04741e-08	LOC_Os02g02170	LOC_Os02g02170 | transporter, major facilitator family, putative, expressed
SSI	VI	2	666962	intergenic_region	-	-	1.14512e-09	LOC_Os02g02180-LOC_Os02g02190	LOC_Os02g02180 | retrotransposon protein, putative, unclassified	LOC_Os02g02190 | transporter, major facilitator family, putative, expressed
SSI	VI	2	666968	intergenic_region	-	-	2.6339e-08	LOC_Os02g02180-LOC_Os02g02190	LOC_Os02g02180 | retrotransposon protein, putative, unclassified	LOC_Os02g02190 | transporter, major facilitator family, putative, expressed
SSI	VI	2	679199	intergenic_region	3.28238e-09	-	-	LOC_Os02g02200-LOC_Os02g02210	LOC_Os02g02200 | thaumatin, putative, expressed	LOC_Os02g02210 | aminotransferase, putative, expressed
SSI	VI	2	679351	intergenic_region	1.59266e-08	-	-	LOC_Os02g02200-LOC_Os02g02210	LOC_Os02g02200 | thaumatin, putative, expressed	LOC_Os02g02210 | aminotransferase, putative, expressed
SSI	VI	2	690854	intron_variant	4.11361e-09	-	-	LOC_Os02g02210	LOC_Os02g02210 | aminotransferase, putative, expressed
SSI	MGT	4	16501431	intergenic_region	-	2.32385e-08	-	LOC_Os04g27950-LOC_Os04g27960	LOC_Os04g27950 | expressed protein	LOC_Os04g27960 | B3 DNA binding domain containing protein, expressed
SSI	MGT	5	29704387	missense_variant	5.2845e-09	-	-	LOC_Os05g51770	LOC_Os05g51770 | retrotransposon protein, putative, Ty3-gypsy subclass, expressed
SSI	MGT	5	29704394	synonymous_variant	5.09886e-09	-	-	LOC_Os05g51770	LOC_Os05g51770 | retrotransposon protein, putative, Ty3-gypsy subclass, expressed
SSI	VI	6	23605165	intergenic_region	-	-	2.92588e-09	LOC_Os06g39756-LOC_Os06g39750	LOC_Os06g39756 | ATP synthase epsilon chain, putative, expressed	LOC_Os06g39750 | 3-ketoacyl-CoA synthase, putative, expressed
SSI	VI	9	2214950	intron_variant	-	-	9.71194e-10	LOC_Os09g04210	LOC_Os09g04210 | hydrolase/ zinc ion binding protein, putative, expressed
SSI	VI	9	2214964	intron_variant	-	-	6.43527e-09	LOC_Os09g04210	LOC_Os09g04210 | hydrolase/ zinc ion binding protein, putative, expressed
SSI	VI	10	10723028	intergenic_region	3.53718e-10	-	-	LOC_Os10g21100-LOC_Os10g21110	LOC_Os10g21100 | glycosyl hydrolase family 10 protein, putative, expressed	LOC_Os10g21110 | glycosyl hydrolase family 10 protein, putative, expressed
SSI	VI	11	27305217	intergenic_region	-	-	4.6417e-09	LOC_Os11g45110-LOC_Os11g45120	LOC_Os11g45110 | hypothetical protein	LOC_Os11g45120 | conserved hypothetical protein
SSI	MGT	12	5000802	intergenic_region	2.88066e-08	-	-	LOC_Os12g09510-LOC_Os12g09520	LOC_Os12g09510 | hypothetical protein	LOC_Os12g09520 | conserved hypothetical protein
SSI	MGT	12	5000804	intergenic_region	2.87529e-08	-	-	LOC_Os12g09510-LOC_Os12g09520	LOC_Os12g09510 | hypothetical protein	LOC_Os12g09520 | conserved hypothetical protein
SSI	VI	12	14215505	stop_gained	-	2.41383e-08	-	LOC_Os12g24780	LOC_Os12g24780 | retrotransposon protein, putative, unclassified, expressed
Stress	MGT	1	30763322	Promoter_upstream_gene_variant	2.31959e-08	-	-	LOC_Os01g53570	LOC_Os01g53570 | aluminum-activated malate transporter, putative, expressed
Stress	MGT	9	161548	intergenic_region	2.31495e-08	-	-	LOC_Os09g01150-LOC_Os09g01160	LOC_Os09g01150 | retrotransposon protein, putative, Ty3-gypsy subclass	LOC_Os09g01160 | expressed protein
Control	GR-10d	1	98321	missense_variant	-	2.41225e-08	-	LOC_Os01g01200	LOC_Os01g01200 | retrotransposon protein, putative, unclassified, expressed
Control	GR-10d	1	14105761	intron_variant	1.74789e-08	-	-	LOC_Os01g25010	LOC_Os01g25010 | flavonol synthase/flavanone 3-hydroxylase, putative, expressed
Control	GR-10d	1	14168947	intergenic_region	4.29367e-09	-	-	LOC_Os01g25100-LOC_Os01g25110	LOC_Os01g25100 | glutathione S-transferase, putative, expressed	LOC_Os01g25110 | clathrin adaptor complex small chain domain containing protein, expressed
Control	GR-10d	1	16703521	intergenic_region	-	2.21994e-08	-	LOC_Os01g29804-LOC_Os01g29820	LOC_Os01g29804 | expressed protein	LOC_Os01g29820 | expressed protein
Control	GR-10d	1	27455388	missense_variant	-	7.8625e-10	-	LOC_Os01g47980	LOC_Os01g47980 | retrotransposon protein, putative, unclassified, expressed
Control	GR-10d	1	27455394	missense_variant	-	7.67958e-10	-	LOC_Os01g47980	LOC_Os01g47980 | retrotransposon protein, putative, unclassified, expressed
Control	GR-10d	2	9268211	intergenic_region	6.88252e-09	-	-	LOC_Os02g16280-LOC_Os02g16290	LOC_Os02g16280 | retrotransposon protein, putative, unclassified, expressed	LOC_Os02g16290 | transposon protein, putative, Mutator sub-class, expressed
Control	GR-5d	2	18465405	intergenic_region	1.32472e-08	2.13694e-08	-	LOC_Os02g30910-LOC_Os02g30920	LOC_Os02g30910 | nodulin MtN3 family protein, putative, expressed	LOC_Os02g30920 | hypothetical protein
Control	GR-10d	2	18852811	Promoter_upstream_gene_variant	-	2.12795e-08	-	LOC_Os02g31910	LOC_Os02g31910 | potassium transporter, putative, expressed
Control	GR-10d	2	22612000	intron_variant	2.10457e-10	-	-	LOC_Os02g37450	LOC_Os02g37450 | expressed protein
Control	MGT	2	29036349	intergenic_region	7.55049e-09	-	-	LOC_Os02g47520-LOC_Os02g47530	LOC_Os02g47520 | expressed protein	LOC_Os02g47530 | expressed protein
Control	MGT	2	29054589	intergenic_region	5.20268e-09	-	-	LOC_Os02g47550-LOC_Os02g47560	LOC_Os02g47550 | hypothetical protein	LOC_Os02g47560 | DNA-binding protein, putative, expressed
Control	MGT	3	3318088	missense_variant	-	1.39729e-08	-	LOC_Os03g06600	LOC_Os03g06600 | expressed protein
Control	GR-10d	3	3318088	missense_variant	-	2.65098e-08	-	LOC_Os03g06600	LOC_Os03g06600 | expressed protein
Control	MGT	3	12972810	intergenic_region	-	-	1.70411e-08	LOC_Os03g22560-LOC_Os03g22570	LOC_Os03g22560 | MYB family transcription factor, putative, expressed	LOC_Os03g22570 | MIF4G domain containing protein, putative, expressed
Control	GR-10d	3	16817533	intron_variant	1.04403e-08	-	-	LOC_Os03g29510	LOC_Os03g29510 | retrotransposon protein, putative, Ty3-gypsy subclass
Control	GR-10d	4	1173526	intergenic_region	3.05157e-09	2.90367e-10	-	LOC_Os04g02920-LOC_Os04g02940	LOC_Os04g02920 | leucine-rich repeat family protein, putative, expressed	LOC_Os04g02940 | expressed protein
Control	GR-5d	4	4391663	intron_variant	-	2.35615e-08	-	LOC_Os04g08230	LOC_Os04g08230 | retrotransposon, putative, centromere-specific, expressed
Control	GR-5d	4	4391678	intron_variant	-	3.22666e-08	-	LOC_Os04g08230	LOC_Os04g08230 | retrotransposon, putative, centromere-specific, expressed
Control	GR-5d	4	4391680	intron_variant	-	1.16376e-08	-	LOC_Os04g08230	LOC_Os04g08230 | retrotransposon, putative, centromere-specific, expressed
Control	GR-5d	4	4391690	intron_variant	-	1.33285e-08	-	LOC_Os04g08230	LOC_Os04g08230 | retrotransposon, putative, centromere-specific, expressed
Control	GR-10d	4	16875404	intergenic_region	1.15761e-08	-	-	LOC_Os04g28480-LOC_Os04g28490	LOC_Os04g28480 | retrotransposon protein, putative, unclassified, expressed	LOC_Os04g28490 | expressed protein
Control	GR-5d	4	33301934	intergenic_region	-	-	9.25384e-09	LOC_Os04g55910-LOC_Os04g55920	LOC_Os04g55910 | transposon protein, putative, unclassified	LOC_Os04g55920 | zinc-finger protein, putative, expressed
Control	GR-10d	5	21829680	intergenic_region	-	3.48833e-08	-	LOC_Os05g37300-LOC_Os05g37310	LOC_Os05g37300 | retrotransposon protein, putative, unclassified, expressed	LOC_Os05g37310 | expressed protein
Control	MGT	6	3131997	missense_variant	-	1.52518e-08	-	LOC_Os06g06670	LOC_Os06g06670 | expressed protein
Control	GR-10d	6	3131997	missense_variant	-	2.56221e-08	-	LOC_Os06g06670	LOC_Os06g06670 | expressed protein
Control	MGT	6	3132017	missense_variant	-	1.47908e-08	-	LOC_Os06g06670	LOC_Os06g06670 | expressed protein
Control	GR-10d	6	3132017	missense_variant	-	2.60021e-08	-	LOC_Os06g06670	LOC_Os06g06670 | expressed protein
Control	MGT	6	3132027	synonymous_variant	-	1.55045e-08	-	LOC_Os06g06670	LOC_Os06g06670 | expressed protein
Control	GR-10d	6	3132027	synonymous_variant	-	2.42082e-08	-	LOC_Os06g06670	LOC_Os06g06670 | expressed protein
Control	MGT	6	3132028	missense_variant	-	1.60727e-08	-	LOC_Os06g06670	LOC_Os06g06670 | expressed protein
Control	GR-10d	6	3132028	missense_variant	-	2.46899e-08	-	LOC_Os06g06670	LOC_Os06g06670 | expressed protein
Control	MGT	6	3132030	synonymous_variant	-	1.66785e-08	-	LOC_Os06g06670	LOC_Os06g06670 | expressed protein
Control	GR-10d	6	3132030	synonymous_variant	-	2.59238e-08	-	LOC_Os06g06670	LOC_Os06g06670 | expressed protein
Control	MGT	6	3132054	synonymous_variant	-	1.54872e-08	-	LOC_Os06g06670	LOC_Os06g06670 | expressed protein
Control	GR-10d	6	3132054	synonymous_variant	-	2.57102e-08	-	LOC_Os06g06670	LOC_Os06g06670 | expressed protein
Control	MGT	6	3132077	missense_variant	-	2.23557e-08	-	LOC_Os06g06670	LOC_Os06g06670 | expressed protein
Control	MGT	6	3132111	synonymous_variant	-	1.41639e-08	-	LOC_Os06g06670	LOC_Os06g06670 | expressed protein
Control	GR-10d	6	3132111	synonymous_variant	-	2.62561e-08	-	LOC_Os06g06670	LOC_Os06g06670 | expressed protein
Control	MGT	6	3132120	synonymous_variant	-	2.07339e-08	-	LOC_Os06g06670	LOC_Os06g06670 | expressed protein
Control	MGT	6	3132131	missense_variant	-	2.0959e-08	-	LOC_Os06g06670	LOC_Os06g06670 | expressed protein
Control	MGT	6	3132269	missense_variant	-	1.61753e-08	-	LOC_Os06g06670	LOC_Os06g06670 | expressed protein
Control	GR-10d	6	3132269	missense_variant	-	2.60018e-08	-	LOC_Os06g06670	LOC_Os06g06670 | expressed protein
Control	MGT	6	3132467	intron_variant	-	1.52518e-08	-	LOC_Os06g06670	LOC_Os06g06670 | expressed protein
Control	GR-10d	6	3132467	intron_variant	-	2.56221e-08	-	LOC_Os06g06670	LOC_Os06g06670 | expressed protein
Control	MGT	6	3132500	intron_variant	-	1.52518e-08	-	LOC_Os06g06670	LOC_Os06g06670 | expressed protein
Control	GR-10d	6	3132500	intron_variant	-	2.56221e-08	-	LOC_Os06g06670	LOC_Os06g06670 | expressed protein
Control	MGT	6	3132527	intron_variant	-	1.45693e-08	-	LOC_Os06g06670	LOC_Os06g06670 | expressed protein
Control	GR-10d	6	3132527	intron_variant	-	2.59108e-08	-	LOC_Os06g06670	LOC_Os06g06670 | expressed protein
Control	MGT	6	3132539	intron_variant	-	1.45693e-08	-	LOC_Os06g06670	LOC_Os06g06670 | expressed protein
Control	GR-10d	6	3132539	intron_variant	-	2.59108e-08	-	LOC_Os06g06670	LOC_Os06g06670 | expressed protein
Control	MGT	6	3132545	intron_variant	-	1.45693e-08	-	LOC_Os06g06670	LOC_Os06g06670 | expressed protein
Control	GR-10d	6	3132545	intron_variant	-	2.59108e-08	-	LOC_Os06g06670	LOC_Os06g06670 | expressed protein
Control	MGT	6	3132547	intron_variant	-	1.52518e-08	-	LOC_Os06g06670	LOC_Os06g06670 | expressed protein
Control	GR-10d	6	3132547	intron_variant	-	2.56221e-08	-	LOC_Os06g06670	LOC_Os06g06670 | expressed protein
Control	MGT	6	3132618	intron_variant	-	1.52518e-08	-	LOC_Os06g06670	LOC_Os06g06670 | expressed protein
Control	GR-10d	6	3132618	intron_variant	-	2.56221e-08	-	LOC_Os06g06670	LOC_Os06g06670 | expressed protein
Control	MGT	6	3132643	intron_variant	-	1.52518e-08	-	LOC_Os06g06670	LOC_Os06g06670 | expressed protein
Control	GR-10d	6	3132643	intron_variant	-	2.56221e-08	-	LOC_Os06g06670	LOC_Os06g06670 | expressed protein
Control	MGT	6	3132649	intron_variant	-	1.52518e-08	-	LOC_Os06g06670	LOC_Os06g06670 | expressed protein
Control	GR-10d	6	3132649	intron_variant	-	2.56221e-08	-	LOC_Os06g06670	LOC_Os06g06670 | expressed protein
Control	MGT	6	3132665	intron_variant	-	1.52518e-08	-	LOC_Os06g06670	LOC_Os06g06670 | expressed protein
Control	GR-10d	6	3132665	intron_variant	-	2.56221e-08	-	LOC_Os06g06670	LOC_Os06g06670 | expressed protein
Control	MGT	6	3132867	missense_variant	-	1.52613e-08	-	LOC_Os06g06670	LOC_Os06g06670 | expressed protein
Control	GR-10d	6	3132867	missense_variant	-	2.58926e-08	-	LOC_Os06g06670	LOC_Os06g06670 | expressed protein
Control	MGT	6	3132874	missense_variant	-	1.54062e-08	-	LOC_Os06g06670	LOC_Os06g06670 | expressed protein
Control	GR-10d	6	3132874	missense_variant	-	2.6198e-08	-	LOC_Os06g06670	LOC_Os06g06670 | expressed protein
Control	MGT	6	3132977	missense_variant	-	1.52518e-08	-	LOC_Os06g06670	LOC_Os06g06670 | expressed protein
Control	GR-10d	6	3132977	missense_variant	-	2.56221e-08	-	LOC_Os06g06670	LOC_Os06g06670 | expressed protein
Control	MGT	6	3133064	synonymous_variant	-	1.46863e-08	-	LOC_Os06g06670	LOC_Os06g06670 | expressed protein
Control	GR-10d	6	3133064	synonymous_variant	-	2.62346e-08	-	LOC_Os06g06670	LOC_Os06g06670 | expressed protein
Control	MGT	6	3133067	synonymous_variant	-	1.45476e-08	-	LOC_Os06g06670	LOC_Os06g06670 | expressed protein
Control	GR-10d	6	3133067	synonymous_variant	-	2.54145e-08	-	LOC_Os06g06670	LOC_Os06g06670 | expressed protein
Control	MGT	6	3133068	missense_variant	-	1.4489e-08	-	LOC_Os06g06670	LOC_Os06g06670 | expressed protein
Control	GR-10d	6	3133068	missense_variant	-	2.55331e-08	-	LOC_Os06g06670	LOC_Os06g06670 | expressed protein
Control	MGT	6	3133077	missense_variant	-	1.52518e-08	-	LOC_Os06g06670	LOC_Os06g06670 | expressed protein
Control	GR-10d	6	3133077	missense_variant	-	2.56221e-08	-	LOC_Os06g06670	LOC_Os06g06670 | expressed protein
Control	MGT	6	3133080	missense_variant	-	1.52518e-08	-	LOC_Os06g06670	LOC_Os06g06670 | expressed protein
Control	GR-10d	6	3133080	missense_variant	-	2.56221e-08	-	LOC_Os06g06670	LOC_Os06g06670 | expressed protein
Control	MGT	6	3141265	intergenic_region	-	1.47596e-08	-	LOC_Os06g06700-LOC_Os06g06710	LOC_Os06g06700 | expressed protein	LOC_Os06g06710 | expressed protein
Control	GR-10d	6	3141265	intergenic_region	-	2.58334e-08	-	LOC_Os06g06700-LOC_Os06g06710	LOC_Os06g06700 | expressed protein	LOC_Os06g06710 | expressed protein
Control	MGT	6	3141366	intergenic_region	-	1.48865e-08	-	LOC_Os06g06700-LOC_Os06g06710	LOC_Os06g06700 | expressed protein	LOC_Os06g06710 | expressed protein
Control	GR-10d	6	3141366	intergenic_region	-	2.56372e-08	-	LOC_Os06g06700-LOC_Os06g06710	LOC_Os06g06700 | expressed protein	LOC_Os06g06710 | expressed protein
Control	MGT	6	4071472	synonymous_variant	-	1.52285e-08	-	LOC_Os06g08380	LOC_Os06g08380 | 1,3-beta-glucan synthase component domain containing protein, expressed
Control	GR-10d	6	4071472	synonymous_variant	-	2.56613e-08	-	LOC_Os06g08380	LOC_Os06g08380 | 1,3-beta-glucan synthase component domain containing protein, expressed
Control	GR-10d	6	5673373	intergenic_region	-	5.38587e-10	-	LOC_Os06g10870-LOC_Os06g10880	LOC_Os06g10870 | retrotransposon protein, putative, unclassified, expressed	LOC_Os06g10880 | bZIP transcription factor, putative, expressed
Control	GR-10d	6	5764018	intergenic_region	1.25218e-08	-	-	LOC_Os06g11010-LOC_Os06g11020	LOC_Os06g11010 | eukaryotic aspartyl protease domain containing protein, expressed	LOC_Os06g11020 | tic22-like family domain containing protein, expressed
Control	GR-10d	6	5806224	intergenic_region	1.17086e-08	-	-	LOC_Os06g11060-LOC_Os06g11070	LOC_Os06g11060 | expressed protein	LOC_Os06g11070 | expressed protein
Control	MGT	6	10912740	missense_variant	-	1.35208e-08	-	LOC_Os06g19170	LOC_Os06g19170 | cadmium tolerance factor, putative, expressed
Control	GR-10d	6	10912740	missense_variant	-	2.55041e-08	-	LOC_Os06g19170	LOC_Os06g19170 | cadmium tolerance factor, putative, expressed
Control	MGT	6	10913095	synonymous_variant	-	1.55431e-08	-	LOC_Os06g19170	LOC_Os06g19170 | cadmium tolerance factor, putative, expressed
Control	GR-10d	6	10913095	synonymous_variant	-	2.66998e-08	-	LOC_Os06g19170	LOC_Os06g19170 | cadmium tolerance factor, putative, expressed
Control	GR-10d	6	12241674	missense_variant	3.75369e-11	-	-	LOC_Os06g21180	LOC_Os06g21180 | retrotransposon protein, putative, unclassified, expressed
Control	GR-10d	6	14694369	intergenic_region	1.07189e-08	-	-	LOC_Os06g25100-LOC_Os06g25110	LOC_Os06g25100 | retrotransposon protein, putative, Ty3-gypsy subclass, expressed	LOC_Os06g25110 | retrotransposon protein, putative, Ty3-gypsy subclass, expressed
Control	GR-10d	6	16040311	intergenic_region	1.76874e-08	-	-	LOC_Os06g28230-LOC_Os06g28240	LOC_Os06g28230 | hypothetical protein	LOC_Os06g28240 | expressed protein
Control	GR-10d	6	29319878	missense_variant	-	1.21605e-09	-	LOC_Os06g48460	LOC_Os06g48460 | retrotransposon protein, putative, Ty3-gypsy subclass, expressed
Control	VI	7	9656891	synonymous_variant	-	-	7.81075e-09	LOC_Os07g16480	LOC_Os07g16480 | retrotransposon protein, putative, Ty3-gypsy subclass, expressed
Control	GR-10d	7	9846825	intergenic_region	3.69734e-12	-	1.61549e-09	LOC_Os07g16770-LOC_Os07g16780	LOC_Os07g16770 | retrotransposon protein, putative, Ty3-gypsy subclass, expressed	LOC_Os07g16780 | retrotransposon protein, putative, Ty3-gypsy subclass
Control	GR-10d	7	11217565	Promoter_upstream_gene_variant	-	3.27869e-08	-	LOC_Os07g18930	LOC_Os07g18930 | expressed protein
Control	GR-10d	7	11217579	Promoter_upstream_gene_variant	-	3.27869e-08	-	LOC_Os07g18930	LOC_Os07g18930 | expressed protein
Control	GR-10d	7	11217594	Promoter_upstream_gene_variant	-	3.27869e-08	-	LOC_Os07g18930	LOC_Os07g18930 | expressed protein
Control	GR-10d	7	17009058	intergenic_region	3.14447e-08	-	-	LOC_Os07g28980-LOC_Os07g28990	LOC_Os07g28980 | expressed protein	LOC_Os07g28990 | expressed protein
Control	GR-10d	7	17015975	intergenic_region	2.80288e-08	-	-	LOC_Os07g29000-LOC_Os07g29010	LOC_Os07g29000 | transposon protein, putative, CACTA, En/Spm sub-class, expressed	LOC_Os07g29010 | transposon protein, putative, CACTA, En/Spm sub-class, expressed
Control	GR-10d	7	17017114	missense_variant	3.03643e-08	-	-	LOC_Os07g29010	LOC_Os07g29010 | transposon protein, putative, CACTA, En/Spm sub-class, expressed
Control	GR-10d	7	17019196	intergenic_region	6.22514e-09	-	-	LOC_Os07g29010-LOC_Os07g29020	LOC_Os07g29010 | transposon protein, putative, CACTA, En/Spm sub-class, expressed	LOC_Os07g29020 | hypothetical protein
Control	GR-10d	7	17021151	intron_variant	2.21289e-08	-	-	LOC_Os07g29020	LOC_Os07g29020 | hypothetical protein
Control	GR-10d	7	17021950	intron_variant	1.67314e-08	-	-	LOC_Os07g29020	LOC_Os07g29020 | hypothetical protein
Control	GR-10d	7	17021991	intron_variant	3.16092e-08	-	-	LOC_Os07g29020	LOC_Os07g29020 | hypothetical protein
Control	GR-10d	7	17032437	intron_variant	2.46852e-08	-	-	LOC_Os07g29050	LOC_Os07g29050 | expressed protein
Control	GR-10d	7	17033168	intergenic_region	1.64933e-09	-	-	LOC_Os07g29050-LOC_Os07g29060	LOC_Os07g29050 | expressed protein	LOC_Os07g29060 | expressed protein
Control	GR-10d	7	17038063	missense_variant	2.55408e-09	-	-	LOC_Os07g29060	LOC_Os07g29060 | expressed protein
Control	GR-10d	7	17054646	intergenic_region	-	-	4.32871e-09	LOC_Os07g29110-LOC_Os07g29140	LOC_Os07g29110 | hypothetical protein	LOC_Os07g29140 | retrotransposon protein, putative, Ty1-copia subclass, expressed
Control	GR-10d	7	17055399	intergenic_region	1.74925e-08	-	-	LOC_Os07g29110-LOC_Os07g29140	LOC_Os07g29110 | hypothetical protein	LOC_Os07g29140 | retrotransposon protein, putative, Ty1-copia subclass, expressed
Control	GR-10d	7	17080975	intergenic_region	6.49373e-09	-	-	LOC_Os07g29170-LOC_Os07g29180	LOC_Os07g29170 | transposon protein, putative, CACTA, En/Spm sub-class, expressed	LOC_Os07g29180 | transposon protein, putative, CACTA, En/Spm sub-class, expressed
Control	GR-10d	7	24691714	intergenic_region	6.50218e-09	-	-	LOC_Os07g41220-LOC_Os07g41230	LOC_Os07g41220 | peptidase aspartic family protein, putative, expressed	LOC_Os07g41230 | esterase, putative, expressed
Control	GR-10d	7	24692316	intergenic_region	-	1.17698e-10	-	LOC_Os07g41220-LOC_Os07g41230	LOC_Os07g41220 | peptidase aspartic family protein, putative, expressed	LOC_Os07g41230 | esterase, putative, expressed
Control	GR-10d	7	24692317	intergenic_region	-	1.08323e-08	-	LOC_Os07g41220-LOC_Os07g41230	LOC_Os07g41220 | peptidase aspartic family protein, putative, expressed	LOC_Os07g41230 | esterase, putative, expressed
Control	GR-10d	7	24710493	intergenic_region	-	7.34189e-09	-	LOC_Os07g41230-LOC_Os07g41240	LOC_Os07g41230 | esterase, putative, expressed	LOC_Os07g41240 | cytochrome P450, putative, expressed
Control	GR-10d	7	24710732	intergenic_region	-	3.02963e-08	-	LOC_Os07g41230-LOC_Os07g41240	LOC_Os07g41230 | esterase, putative, expressed	LOC_Os07g41240 | cytochrome P450, putative, expressed
Control	GR-10d	7	24710872	intergenic_region	-	3.18416e-08	-	LOC_Os07g41230-LOC_Os07g41240	LOC_Os07g41230 | esterase, putative, expressed	LOC_Os07g41240 | cytochrome P450, putative, expressed
Control	GR-10d	7	24713693	Promoter_upstream_gene_variant	-	5.71404e-10	-	LOC_Os07g41240	LOC_Os07g41240 | cytochrome P450, putative, expressed
Control	GR-10d	7	24714293	synonymous_variant	-	9.87686e-10	-	LOC_Os07g41240	LOC_Os07g41240 | cytochrome P450, putative, expressed
Control	GR-10d	7	24715022	synonymous_variant	-	4.28098e-10	-	LOC_Os07g41240	LOC_Os07g41240 | cytochrome P450, putative, expressed
Control	GR-10d	7	24715234	synonymous_variant	-	3.23709e-10	-	LOC_Os07g41240	LOC_Os07g41240 | cytochrome P450, putative, expressed
Control	GR-10d	7	24716140	intergenic_region	-	3.14463e-08	-	LOC_Os07g41240-LOC_Os07g41250	LOC_Os07g41240 | cytochrome P450, putative, expressed	LOC_Os07g41250 | peptide transporter PTR2, putative, expressed
Control	GR-10d	7	24716143	intergenic_region	-	2.94095e-08	-	LOC_Os07g41240-LOC_Os07g41250	LOC_Os07g41240 | cytochrome P450, putative, expressed	LOC_Os07g41250 | peptide transporter PTR2, putative, expressed
Control	GR-10d	7	24717027	intergenic_region	-	5.37179e-10	-	LOC_Os07g41240-LOC_Os07g41250	LOC_Os07g41240 | cytochrome P450, putative, expressed	LOC_Os07g41250 | peptide transporter PTR2, putative, expressed
Control	GR-10d	7	24718722	intergenic_region	-	1.16918e-08	-	LOC_Os07g41240-LOC_Os07g41250	LOC_Os07g41240 | cytochrome P450, putative, expressed	LOC_Os07g41250 | peptide transporter PTR2, putative, expressed
Control	GR-10d	7	24718759	intergenic_region	-	5.11485e-11	-	LOC_Os07g41240-LOC_Os07g41250	LOC_Os07g41240 | cytochrome P450, putative, expressed	LOC_Os07g41250 | peptide transporter PTR2, putative, expressed
Control	GR-10d	7	24719077	Promoter_upstream_gene_variant	-	4.56386e-09	-	LOC_Os07g41250	LOC_Os07g41250 | peptide transporter PTR2, putative, expressed
Control	GR-10d	7	24719238	Promoter_upstream_gene_variant	-	1.07272e-10	-	LOC_Os07g41250	LOC_Os07g41250 | peptide transporter PTR2, putative, expressed
Control	GR-10d	7	24719336	Promoter_upstream_gene_variant	-	5.29145e-11	-	LOC_Os07g41250	LOC_Os07g41250 | peptide transporter PTR2, putative, expressed
Control	GR-10d	7	24719505	Promoter_upstream_gene_variant	-	1.40874e-10	-	LOC_Os07g41250	LOC_Os07g41250 | peptide transporter PTR2, putative, expressed
Control	GR-10d	7	24719733	Promoter_upstream_gene_variant	-	6.33929e-11	-	LOC_Os07g41250	LOC_Os07g41250 | peptide transporter PTR2, putative, expressed
Control	GR-10d	7	24719739	Promoter_upstream_gene_variant	-	2.78462e-11	-	LOC_Os07g41250	LOC_Os07g41250 | peptide transporter PTR2, putative, expressed
Control	GR-10d	7	24719776	Promoter_upstream_gene_variant	-	2.78462e-11	-	LOC_Os07g41250	LOC_Os07g41250 | peptide transporter PTR2, putative, expressed
Control	GR-10d	7	24719859	Promoter_upstream_gene_variant	-	4.91095e-11	-	LOC_Os07g41250	LOC_Os07g41250 | peptide transporter PTR2, putative, expressed
Control	GR-10d	7	24720092	5_prime_UTR_variant	-	3.07429e-10	-	LOC_Os07g41250	LOC_Os07g41250 | peptide transporter PTR2, putative, expressed
Control	GR-10d	7	24720093	5_prime_UTR_premature_start_codon_gain_variant	-	3.07429e-10	-	LOC_Os07g41250	LOC_Os07g41250 | peptide transporter PTR2, putative, expressed
Control	GR-10d	7	24720896	intron_variant	-	1.74711e-10	-	LOC_Os07g41250	LOC_Os07g41250 | peptide transporter PTR2, putative, expressed
Control	GR-10d	7	24726148	intron_variant	-	2.26271e-08	-	LOC_Os07g41260	LOC_Os07g41260 | PPR repeat domain containing protein, putative, expressed
Control	GR-10d	7	26765852	intergenic_region	-	7.19205e-10	-	LOC_Os07g44820-LOC_Os07g44830	LOC_Os07g44820 | expressed protein	LOC_Os07g44830 | proline-rich family protein, putative, expressed
Control	GR-10d	8	343904	intron_variant	-	2.23017e-08	-	LOC_Os08g01580	LOC_Os08g01580 | NBS-LRR disease resistance protein, putative, expressed
Control	GR-10d	8	10144628	synonymous_variant	-	7.1948e-10	-	LOC_Os08g16580	LOC_Os08g16580 | Cf2/Cf5 disease resistance protein, putative, expressed
Control	GR-10d	8	10145515	Promoter_upstream_gene_variant	-	1.2799e-08	-	LOC_Os08g16580	LOC_Os08g16580 | Cf2/Cf5 disease resistance protein, putative, expressed
Control	GR-10d	8	10146074	intergenic_region	-	7.92087e-09	-	LOC_Os08g16580-LOC_Os08g16590	LOC_Os08g16580 | Cf2/Cf5 disease resistance protein, putative, expressed	LOC_Os08g16590 | hypothetical protein
Control	GR-10d	8	10146087	intergenic_region	-	8.12153e-09	-	LOC_Os08g16580-LOC_Os08g16590	LOC_Os08g16580 | Cf2/Cf5 disease resistance protein, putative, expressed	LOC_Os08g16590 | hypothetical protein
Control	GR-10d	8	10146111	intergenic_region	-	8.12153e-09	-	LOC_Os08g16580-LOC_Os08g16590	LOC_Os08g16580 | Cf2/Cf5 disease resistance protein, putative, expressed	LOC_Os08g16590 | hypothetical protein
Control	GR-10d	8	18427327	intron_variant	-	1.73622e-08	-	LOC_Os08g29990	LOC_Os08g29990 | retrotransposon protein, putative, unclassified, expressed
Control	GR-10d	8	18427333	intron_variant	-	2.44711e-08	-	LOC_Os08g29990	LOC_Os08g29990 | retrotransposon protein, putative, unclassified, expressed
Control	GR-10d	8	19969080	synonymous_variant	-	6.25474e-09	-	LOC_Os08g32210	LOC_Os08g32210 | retrotransposon protein, putative, Ty3-gypsy subclass
Control	GR-10d	8	26935874	Promoter_upstream_gene_variant	6.48451e-09	-	-	LOC_Os08g42610	LOC_Os08g42610 | pentatricopeptide, putative, expressed
Control	GI	9	5005845	Promoter_upstream_gene_variant	2.63219e-08	-	-	LOC_Os09g09350	LOC_Os09g09350 | expressed protein
Control	GR-10d	10	5994376	synonymous_variant	9.15372e-09	-	-	LOC_Os10g10830	LOC_Os10g10830 | retrotransposon protein, putative, Ty3-gypsy subclass, expressed
Control	GR-10d	10	9146063	intergenic_region	-	-	1.48688e-08	LOC_Os10g18042-LOC_Os10g18060	LOC_Os10g18042 | transposon protein, putative, CACTA, En/Spm sub-class, expressed	LOC_Os10g18060 | retrotransposon protein, putative, unclassified, expressed
Control	GR-10d	10	12206647	intergenic_region	-	6.6406e-10	-	LOC_Os10g23320-LOC_Os10g23820	LOC_Os10g23320 | expressed protein	LOC_Os10g23820 | transferase family protein, putative, expressed
Control	GR-10d	10	16569759	intergenic_region	-	1.18396e-08	-	LOC_Os10g31620-LOC_Os10g31630	LOC_Os10g31620 | glycine-rich cell wall structural protein 2 precursor, putative, expressed	LOC_Os10g31630 | expressed protein
Control	GR-10d	10	20221649	intergenic_region	-	2.487e-08	-	LOC_Os10g37780-LOC_Os10g37800	LOC_Os10g37780 | retrotransposon protein, putative, unclassified, expressed	LOC_Os10g37800 | retrotransposon protein, putative, unclassified, expressed
Control	GR-10d	11	5059787	intergenic_region	1.66943e-08	-	-	LOC_Os11g09414-LOC_Os11g09418	LOC_Os11g09414 | retrotransposon protein, putative, unclassified, expressed	LOC_Os11g09418 | OsFBX399 - F-box domain containing protein, expressed
Control	GR-10d	11	7288572	synonymous_variant	-	1.6181e-08	-	LOC_Os11g12850	LOC_Os11g12850 | retrotransposon protein, putative, Ty3-gypsy subclass
Control	GR-10d	11	16016847	intergenic_region	-	7.88874e-12	-	LOC_Os11g27810-LOC_Os11g27830	LOC_Os11g27810 | retrotransposon protein, putative, unclassified, expressed	LOC_Os11g27830 | retrotransposon protein, putative, Ty3-gypsy subclass, expressed
Control	GR-10d	11	16657145	intergenic_region	5.77972e-10	-	-	LOC_Os11g28750-LOC_Os11g28770	LOC_Os11g28750 | hypothetical protein	LOC_Os11g28770 | retrotransposon protein, putative, unclassified, expressed
Control	GR-10d	11	16683675	intergenic_region	2.51586e-08	-	-	LOC_Os11g28780-LOC_Os11g28790	LOC_Os11g28780 | retrotransposon protein, putative, unclassified, expressed	LOC_Os11g28790 | retrotransposon protein, putative, unclassified, expressed
Control	GR-5d	11	18758390	synonymous_variant	9.25931e-09	8.50354e-10	-	LOC_Os11g31910	LOC_Os11g31910 | retrotransposon protein, putative, unclassified, expressed
Control	GR-10d	11	21460176	intergenic_region	-	1.62309e-08	-	LOC_Os11g36390-LOC_Os11g36400	LOC_Os11g36390 | RFC1 - Putative clamp loader of PCNA, replication factor C subunit 1, expressed	LOC_Os11g36400 | expressed protein
Control	GR-5d	11	24704917	intergenic_region	2.42659e-08	-	-	LOC_Os11g41190-LOC_Os11g41210	LOC_Os11g41190 | retrotransposon protein, putative, unclassified, expressed	LOC_Os11g41210 | disease resistance protein RPM1, putative, expressed
Control	GR-10d	11	26927062	missense_variant	-	9.67967e-09	-	LOC_Os11g44530	LOC_Os11g44530 | retrotransposon protein, putative, unclassified, expressed
Control	GR-10d	12	4050799	Promoter_upstream_gene_variant	-	2.5281e-08	-	LOC_Os12g07980	LOC_Os12g07980 | RNA polymerases N 8 kDa subunit, putative, expressed
Control	GR-10d	12	4374365	intron_variant	-	-	3.03542e-09	LOC_Os12g08600	LOC_Os12g08600 | retrotransposon protein, putative, unclassified, expressed
Control	GR-10d	12	5396886	intergenic_region	-	4.42241e-09	-	LOC_Os12g10210-LOC_Os12g10220	LOC_Os12g10210 | hypothetical protein	LOC_Os12g10220 | expressed protein
Control	GR-10d	12	5396892	intergenic_region	-	4.42241e-09	-	LOC_Os12g10210-LOC_Os12g10220	LOC_Os12g10210 | hypothetical protein	LOC_Os12g10220 | expressed protein
Control	GR-10d	12	5396902	intergenic_region	-	4.42241e-09	-	LOC_Os12g10210-LOC_Os12g10220	LOC_Os12g10210 | hypothetical protein	LOC_Os12g10220 | expressed protein
Control	GR-10d	12	13941848	intergenic_region	1.91814e-08	-	-	LOC_Os12g24430-LOC_Os12g24450	LOC_Os12g24430 | retrotransposon protein, putative, Ty3-gypsy subclass, expressed	LOC_Os12g24450 | retrotransposon protein, putative, unclassified, expressed
Control	GR-10d	12	14692429	intergenic_region	4.22348e-09	-	-	LOC_Os12g25409-LOC_Os12g25420	LOC_Os12g25409 | expressed protein	LOC_Os12g25420 | expressed protein
Control	GR-10d	12	14692560	intergenic_region	1.54488e-11	-	-	LOC_Os12g25409-LOC_Os12g25420	LOC_Os12g25409 | expressed protein	LOC_Os12g25420 | expressed protein
Control	GR-10d	12	14692588	intergenic_region	8.69311e-10	-	-	LOC_Os12g25409-LOC_Os12g25420	LOC_Os12g25409 | expressed protein	LOC_Os12g25420 | expressed protein
Control	GR-10d	12	15244741	synonymous_variant	-	5.03262e-09	-	LOC_Os12g26160	LOC_Os12g26160 | expressed protein
Control	GR-10d	12	15607682	intron_variant	-	2.83256e-08	-	LOC_Os12g26640	LOC_Os12g26640 | retrotransposon protein, putative, unclassified
Control	GR-10d	12	15607687	intron_variant	-	1.57424e-08	-	LOC_Os12g26640	LOC_Os12g26640 | retrotransposon protein, putative, unclassified
Control	GR-10d	12	20009191	intergenic_region	-	3.46751e-08	-	LOC_Os12g33080-LOC_Os12g33090	LOC_Os12g33080 | 2-oxoglutarate/malate translocator, chloroplast precursor, putative, expressed	LOC_Os12g33090 | zinc finger family protein, putative, expressed
