# Supplementary material for: Genome-wide association study of salt tolerance at the seed germination stage in rice
Source: BMC Plant Biol. 2017 May 30;17:92. doi: 10.1186/s12870-017-1044-0 (PMC5450148; doi:10.1186/s12870-017-1044-0)
Supplement: Supplementary file 8 — Haplotype analysis of LOC_Os02g02190 using 31 SNPs in 2-kb upstream promoter region, 5′ and 3′ untranslated regions, and coding region based on IRGSP 1.0 ‘Nipponbare’ annotated reference genome. (XLSX 15 kb) [file 12870_2017_1044_MOESM8_ESM.xlsx]

## Sheet: Table S5
Table S5. Haplotype analysis of LOC_Os02g02190 using 31 SNPs in 2-kb upstream promoter region, 5′ and 3′ untranslated regions, and coding region based on IRGSP 1.0 ‘Nipponbare’ annotated reference genome
Effect of SNP	upstream_gene_variant	upstream_gene_variant	upstream_gene_variant	upstream_gene_variant	upstream_gene_variant	upstream_gene_variant	upstream_gene_variant	upstream_gene_variant	upstream_gene_variant	upstream_gene_variant	upstream_gene_variant	upstream_gene_variant	upstream_gene_variant	upstream_gene_variant	upstream_gene_variant	upstream_gene_variant	upstream_gene_variant	upstream_gene_variant	upstream_gene_variant	upstream_gene_variant	upstream_gene_variant	upstream_gene_variant	5_prime_UTR_variant	synonymous_variant	synonymous_variant	synonymous_variant	synonymous_variant	synonymous_variant	synonymous_variant	synonymous_variant	3_prime_UTR_variant	No. of accessions in panel						Stress susceptibility indexa
Position (bp)	670775	670736	670705	670678	670664	670655	670621	670618	670592	670574	670532	670181	670105	670011	669965	669885	669863	669821	669777	669672	669568	669277	669020	668867	668777	668759	668666	668633	668599	667691	667264	Whole	Indica	Japonica	Aus	Basmati	Intermediate	VI		MGT		GI		GR_5d		GR_10d
Hap1	C	G	G	G	G	T	C	A	T	C	C	G	A	T	C	G	T	T	C	G	G	G	A	A	A	T	G	G	C	A	C	48	46	2	0	0	0	1.0012	a	1.441	ab	0.9333	a	0.9338	a	0.9245	ab
Hap2	C	A	G	G	A	T	C	G	A	C	C	G	A	T	A	G	T	T	C	G	G	G	A	A	A	T	G	G	C	G	C	107	96	8	0	2	1	1.0076	a	1.5754	ab	0.9913	a	1.022	a	0.9773	a
Hap3	C	A	G	G	A	T	C	G	A	C	C	G	A	A	A	G	T	T	C	G	G	G	A	A	A	T	G	G	C	A	C	35	30	4	0	0	1	0.9819	a	1.3498	ab	0.9668	a	1.0233	a	0.9403	a
Hap4	C	A	G	G	A	T	C	G	A	C	C	G	A	T	A	G	C	T	T	G	C	G	A	A	A	T	G	G	C	G	T	16	13	2	1	0	0	1.11915	a	2.3029	a	1.2608	a	1.2995	a	1.2921	a
Hap5	T	G	A	A	G	C	C	G	A	A	C	A	A	T	A	G	T	T	C	G	C	T	A	A	A	T	G	G	C	G	C	49	37	8	2	2	0	0.9851	a	1.0572	ab	0.9631	a	0.9375	a	0.9383	ab
Hap6	C	G	G	G	G	T	T	G	A	C	C	G	A	T	A	G	T	T	C	G	G	G	A	C	A	T	G	G	T	G	C	62	9	48	3	1	1	0.9254	a	1.2202	ab	0.9558	a	0.8936	a	0.9327	ab
Hap7	C	G	G	G	G	T	C	G	A	C	T	G	C	T	A	G	T	C	C	A	G	G	G	C	G	G	G	C	C	G	C	16	4	0	7	3	2	0.6162	b	0.6528	b	0.3929	b	0.2275	b	0.5476	b
Hap8	C	G	G	G	G	T	T	G	A	C	C	G	A	T	A	A	T	T	C	G	G	G	A	C	A	T	G	G	T	G	C	22	7	1	12	2	0	1.0906	a	0.805	b	1.2284	a	1.1801	a	1.2716	a
Hap9	C	G	G	G	G	T	C	G	A	C	C	G	A	T	A	G	C	T	T	G	G	G	A	A	A	T	A	G	C	G	C	17	0	0	17	0	0	1.0347	a	0.4448	b	1.1655	a	1.1448	a	1.1844	a
a Multiple comparison tests of stress susceptibility index based on Duncan test at P < 0.05 among accessions of the nine haplotypes in each panel. Different letters indicate significant difference among different haplotypes in one panel.
